# Supplementary material for: Cross-species regulatory sequence activity prediction
Source: PLoS Comput Biol. 2020 Jul 20;16(7):e1008050. doi: 10.1371/journal.pcbi.1008050 (PMC7392335; doi:10.1371/journal.pcbi.1008050)
Supplement: S1 Table — (XLSX) [file pcbi.1008050.s019.xlsx]

## Sheet: Sheet1
genome	experiment	identifiers	source	clip	reprocessed	description
human	dnase	ENCFF833POA	encode	32	FALSE	cerebellum male adult (27 years) and male adult (35 years)
human	dnase	ENCFF110QGM	encode	32	FALSE	frontal cortex male adult (27 years) and male adult (35 years)
human	dnase	ENCFF880MKD	encode	32	FALSE	chorion
human	dnase	ENCFF463ZLQ	encode	32	FALSE	Ishikawa treated with 0.02% dimethyl sulfoxide for 1 hour
human	dnase	ENCFF890OGQ	encode	32	FALSE	GM03348
human	dnase	ENCFF996AEF	encode	32	FALSE	GM03348 genetically modified using transduction treated with 3 ug/mL doxycycline for 10 days
human	dnase	ENCFF660YSU	encode	32	FALSE	AG08395
human	dnase	ENCFF787MSC	encode	32	FALSE	AG08396
human	dnase	ENCFF568LMQ	encode	32	FALSE	AG20443
human	dnase	ENCFF685MZL	encode	32	FALSE	frontal cortex female adult (67 years) and female adult (80 years)
human	dnase	ENCFF452DLO	encode	32	FALSE	H54
human	dnase	ENCFF149TAY	encode	32	FALSE	GM10248
human	dnase	ENCFF093VXI	encode	32	FALSE	GM12878
human	dnase	ENCFF713YTW	encode	32	FALSE	GM12891
human	dnase	ENCFF536IEC	encode	32	FALSE	GM12892
human	dnase	ENCFF714ZSE	encode	32	FALSE	GM18507
human	dnase	ENCFF385ITM	encode	32	FALSE	GM19238
human	dnase	ENCFF919WIT	encode	32	FALSE	GM19239
human	dnase	ENCFF814MPK	encode	32	FALSE	GM19240
human	dnase	ENCFF153XQL	encode	32	FALSE	H1-hESC
human	dnase	ENCFF753SCX	encode	32	FALSE	H7-hESC
human	dnase	ENCFF663TLI	encode	32	FALSE	H9
human	dnase	ENCFF082SFS	encode	32	FALSE	heart male adult (27 years) and male adult (35 years)
human	dnase	ENCFF148BGE	encode	32	FALSE	HEK293T
human	dnase	ENCFF422TAV	encode	32	FALSE	HeLa-S3 treated with interferon alpha for 4 hours
human	dnase	ENCFF050BDU	encode	32	FALSE	HeLa-S3
human	dnase	ENCFF818FXA	encode	32	FALSE	hepatocyte
human	dnase	ENCFF136DBS	encode	32	FALSE	HepG2
human	dnase	ENCFF284JHO	encode	32	FALSE	HTR-8/SVneo
human	dnase	ENCFF305BCB	encode	32	FALSE	endothelial cell of umbilical vein newborn
human	dnase	ENCFF015IAT	encode	32	FALSE	CWRU1 male
human	dnase	ENCFF565AEK	encode	32	FALSE	iPS-NIHi11 male adult (71 year) originated from AG20443
human	dnase	ENCFF637TYS	encode	32	FALSE	iPS-NIHi7 female adult (85 years) originated from AG08395
human	dnase	ENCFF899YDP	encode	32	FALSE	K562 treated with 1 uM vorinostat for 72 hours
human	dnase	ENCFF515UNC	encode	32	FALSE	K562 G2 phase
human	dnase	ENCFF708UIS	encode	32	FALSE	K562 G1 phase
human	dnase	ENCFF809IIW	encode	32	FALSE	LNCaP clone FGC
human	dnase	ENCFF009NEA	encode	32	FALSE	LNCaP clone FGC treated with 1 nM 17B-hydroxy-17-methylestra-4,9,11-trien-3-one for 12 hours
human	dnase	ENCFF382YNA	encode	32	FALSE	MCF-7 originated from MCF-7
human	dnase	ENCFF585BKY	encode	32	FALSE	medulloblastoma
human	dnase	ENCFF863UGY	encode	32	FALSE	epidermal melanocyte
human	dnase	ENCFF678LXL	encode	32	FALSE	CD14-positive monocyte female
human	dnase	ENCFF690MIA	encode	32	FALSE	keratinocyte female
human	dnase	ENCFF300IKA	encode	32	FALSE	osteoblast
human	dnase	ENCFF927VUO	encode	32	FALSE	psoas muscle male adult (27 years) and male adult (35 years)
human	dnase	ENCFF613XPC	encode	32	FALSE	T47D treated with 10 nM 17B-estradiol for 30 minutes
human	dnase	ENCFF300QLZ	encode	32	FALSE	urothelium cell line
human	dnase	ENCFF688CJL	encode	32	FALSE	A549
human	dnase	ENCFF802ZBQ	encode	32	FALSE	AG04449
human	dnase	ENCFF882YMD	encode	32	FALSE	AG04450
human	dnase	ENCFF160AIM	encode	32	FALSE	AG09309
human	dnase	ENCFF294KLB	encode	32	FALSE	AG09319
human	dnase	ENCFF211SDO	encode	32	FALSE	AG10803
human	dnase	ENCFF869ECL	encode	32	FALSE	fibroblast of the aortic adventitia female
human	dnase	ENCFF695WLT	encode	32	FALSE	BE2C
human	dnase	ENCFF107IJY	encode	32	FALSE	BJ
human	dnase	ENCFF132EIR	encode	32	FALSE	HS-27A
human	dnase	ENCFF964WLS	encode	32	FALSE	HS-5
human	dnase	ENCFF747REW	encode	32	FALSE	stromal cell of bone marrow male
human	dnase	ENCFF085OHV	encode	32	FALSE	Caco-2
human	dnase	ENCFF801IWM	encode	32	FALSE	B cell female adult (43 years)
human	dnase	ENCFF274MGW	encode	32	FALSE	hematopoietic multipotent progenitor cell
human	dnase	ENCFF753ETN	encode	32	FALSE	naive thymus-derived CD4-positive, alpha-beta T cell male adult (26 years)
human	dnase	ENCFF391HDR	encode	32	FALSE	CMK
human	dnase	ENCFF171BUA	encode	32	FALSE	GM04503
human	dnase	ENCFF602PIH	encode	32	FALSE	GM04504
human	dnase	ENCFF617HEH	encode	32	FALSE	GM06990
human	dnase	ENCFF709TDR	encode	32	FALSE	GM12864
human	dnase	ENCFF427FEF	encode	32	FALSE	GM12865
human	dnase	ENCFF915DFR	encode	32	FALSE	GM12878
human	dnase	ENCFF131HMO	encode	32	FALSE	H1-hESC
human	dnase	ENCFF554DWH	encode	32	FALSE	cardiac mesoderm
human	dnase	ENCFF274NDO	encode	32	FALSE	cardiac mesoderm
human	dnase	ENCFF501KNP	encode	32	FALSE	cardiac mesoderm
human	dnase	ENCFF213FJN	encode	32	FALSE	cardiac mesoderm
human	dnase	ENCFF696IEW	encode	32	FALSE	H7-hESC
human	dnase	ENCFF499UDS	encode	32	FALSE	astrocyte of the hippocampus
human	dnase	ENCFF901UBX	encode	32	FALSE	astrocyte of the spinal cord
human	dnase	ENCFF382FZE	encode	32	FALSE	astrocyte of the cerebellum
human	dnase	ENCFF102UQK	encode	32	FALSE	amniotic epithelial cell
human	dnase	ENCFF025HHG	encode	32	FALSE	brain microvascular endothelial cell
human	dnase	ENCFF353QSZ	encode	32	FALSE	brain pericyte
human	dnase	ENCFF443IYY	encode	32	FALSE	smooth muscle cell of the brain vasculature female
human	dnase	ENCFF049FGZ	encode	32	FALSE	cardiac fibroblast
human	dnase	ENCFF472TFO	encode	32	FALSE	cardiac fibroblast female
human	dnase	ENCFF484UXW	encode	32	FALSE	cardiac muscle cell
human	dnase	ENCFF923EUB	encode	32	FALSE	fibroblast of the conjunctiva
human	dnase	ENCFF021NBR	encode	32	FALSE	choroid plexus epithelial cell
human	dnase	ENCFF169PCK	encode	32	FALSE	HCT116
human	dnase	ENCFF655LKW	encode	32	FALSE	epithelial cell of esophagus
human	dnase	ENCFF830FDL	encode	32	FALSE	HeLa-S3 G1b phase
human	dnase	ENCFF205TKQ	encode	32	FALSE	HepG2
human	dnase	ENCFF111BCZ	encode	32	FALSE	foreskin fibroblast male newborn
human	dnase	ENCFF103JVK	encode	32	FALSE	HFF-Myc originated from foreskin fibroblast
human	dnase	ENCFF117RGP	encode	32	FALSE	fibroblast of gingiva
human	dnase	ENCFF390MSL	encode	32	FALSE	iris pigment epithelial cell
human	dnase	ENCFF634ZUJ	encode	32	FALSE	HL-60
human	dnase	ENCFF263BZU	encode	32	FALSE	mammary epithelial cell female
human	dnase	ENCFF724CMH	encode	32	FALSE	fibroblast of mammary gland female
human	dnase	ENCFF969NNQ	encode	32	FALSE	dermis blood vessel endothelial cell female adult
human	dnase	ENCFF250ZZO	encode	32	FALSE	dermis blood vessel endothelial cell female adult
human	dnase	ENCFF189TQN	encode	32	FALSE	dermis blood vessel endothelial cell male newborn
human	dnase	ENCFF130RBG	encode	32	FALSE	dermis microvascular lymphatic vessel endothelial cell female
human	dnase	ENCFF431JNM	encode	32	FALSE	dermis microvascular lymphatic vessel endothelial cell male
human	dnase	ENCFF468FOP	encode	32	FALSE	dermis blood vessel endothelial cell male newborn
human	dnase	ENCFF010NPI	encode	32	FALSE	lung microvascular endothelial cell female
human	dnase	ENCFF999UJH	encode	32	FALSE	lung microvascular endothelial cell female
human	dnase	ENCFF714QQU	encode	32	FALSE	non-pigmented ciliary epithelial cell
human	dnase	ENCFF719ZEX	encode	32	FALSE	pulmonary artery endothelial cell female
human	dnase	ENCFF184UHW	encode	32	FALSE	fibroblast of pulmonary artery
human	dnase	ENCFF519CAJ	encode	32	FALSE	fibroblast of peridontal ligament male
human	dnase	ENCFF655AEV	encode	32	FALSE	fibroblast of lung
human	dnase	ENCFF457RRO	encode	32	FALSE	renal cortical epithelial cell
human	dnase	ENCFF221IPJ	encode	32	FALSE	kidney epithelial cell
human	dnase	ENCFF656ZYW	encode	32	FALSE	glomerular endothelial cell
human	dnase	ENCFF634YGE	encode	32	FALSE	retinal pigment epithelial cell
human	dnase	ENCFF549TYD	encode	32	FALSE	skeletal muscle myoblast
human	dnase	ENCFF684FJC	encode	32	FALSE	myotube originated from skeletal muscle myoblast
human	dnase	ENCFF752DYE	encode	32	FALSE	endothelial cell of umbilical vein newborn
human	dnase	ENCFF652HJH	encode	32	FALSE	fibroblast of villous mesenchyme
human	dnase	ENCFF916JRN	encode	32	FALSE	Jurkat clone E61
human	dnase	ENCFF413AHU	encode	32	FALSE	K562
human	dnase	ENCFF868NHV	encode	32	FALSE	K562
human	dnase	ENCFF565YDB	encode	32	FALSE	K562
human	dnase	ENCFF748YJM	encode	32	FALSE	myocyte originated from LHCN-M2
human	dnase	ENCFF639MPM	encode	32	FALSE	LHCN-M2
human	dnase	ENCFF571HTM	encode	32	FALSE	LNCaP clone FGC
human	dnase	ENCFF250TLK	encode	32	FALSE	M059J
human	dnase	ENCFF924FJR	encode	32	FALSE	MCF-7
human	dnase	ENCFF606KFN	encode	32	FALSE	MCF-7 treated with 100 nM estradiol for 1 hour
human	dnase	ENCFF411ZPI	encode	32	FALSE	MCF-7
human	dnase	ENCFF659BVQ	encode	32	FALSE	CD14-positive monocyte female
human	dnase	ENCFF897EZG	encode	32	FALSE	NB4
human	dnase	ENCFF320CHE	encode	32	FALSE	astrocyte
human	dnase	ENCFF940PZT	encode	32	FALSE	bronchial epithelial cell female treated with retinoic acid
human	dnase	ENCFF302JEV	encode	32	FALSE	fibroblast of dermis female adult
human	dnase	ENCFF861ULS	encode	32	FALSE	foreskin fibroblast male newborn
human	dnase	ENCFF767YBP	encode	32	FALSE	keratinocyte female
human	dnase	ENCFF330KHN	encode	32	FALSE	fibroblast of lung male adult (45 years)
human	dnase	ENCFF644NWU	encode	32	FALSE	NT2/D1
human	dnase	ENCFF698HGI	encode	32	FALSE	Panc1
human	dnase	ENCFF739CBQ	encode	32	FALSE	epithelial cell of prostate
human	dnase	ENCFF991YWM	encode	32	FALSE	RPMI-7951
human	dnase	ENCFF499KPZ	encode	32	FALSE	epithelial cell of proximal tubule
human	dnase	ENCFF827VFY	encode	32	FALSE	bronchial epithelial cell
human	dnase	ENCFF440XZH	encode	32	FALSE	SK-N-MC
human	dnase	ENCFF851VBR	encode	32	FALSE	SK-N-SH treated with 6 uM all-trans-retinoic acid for 48 hours
human	dnase	ENCFF627SBE	encode	32	FALSE	skeletal muscle cell
human	dnase	ENCFF367ZVE	encode	32	FALSE	T47D
human	dnase	ENCFF479VHW	encode	32	FALSE	T-helper 1 cell
human	dnase	ENCFF204BQM	encode	32	FALSE	T-helper 1 cell female adult (26 years)
human	dnase	ENCFF795TGF	encode	32	FALSE	T-helper 1 cell male adult (33 years)
human	dnase	ENCFF566QDG	encode	32	FALSE	T-helper 17 cell
human	dnase	ENCFF335KDD	encode	32	FALSE	T-helper 2 cell
human	dnase	ENCFF768PJS	encode	32	FALSE	T-helper 2 cell female adult (26 years)
human	dnase	ENCFF438GIW	encode	32	FALSE	T-helper 2 cell male adult (33 years)
human	dnase	ENCFF313YWE	encode	32	FALSE	regulatory T cell female adult (35 years)
human	dnase	ENCFF622JVD	encode	32	FALSE	regulatory T cell male adult (28 years)
human	dnase	ENCFF369NZI	encode	32	FALSE	WERI-Rb-1
human	dnase	ENCFF189ULK	encode	32	FALSE	WI38 genetically modified using stable transfection originated from WI38 treated with 20 nM afimoxifene for 72 hours
human	dnase	ENCFF040DSN	encode	32	FALSE	WI38 genetically modified using stable transfection originated from WI38
human	dnase	ENCFF953AFG	encode	32	FALSE	HT1080
human	dnase	ENCFF810XTS	encode	32	FALSE	SK-MEL-5
human	dnase	ENCFF741DDM	encode	32	FALSE	SJCRH30
human	dnase	ENCFF143RMC	encode	32	FALSE	NCI-H460
human	dnase	ENCFF989ALW	encode	32	FALSE	SK-N-DZ treated with dimethyl sulfoxide for 72 hours
human	dnase	ENCFF938XUM	encode	32	FALSE	GM23338 male adult (53 years) originated from GM23248
human	dnase	ENCFF362UJZ	encode	32	FALSE	lung embryo (112 days)
human	dnase	ENCFF820SGC	encode	32	FALSE	SK-MEL-5
human	dnase	ENCFF739XXP	encode	32	FALSE	muscle of back female embryo (113 days)
human	dnase	ENCFF694RNX	encode	32	FALSE	iPS DF 4.7 male newborn
human	dnase	ENCFF461CDQ	encode	32	FALSE	right renal cortex interstitium male embryo (105 days)
human	dnase	ENCFF498QFP	encode	32	FALSE	caudate nucleus male adult (78 years)
human	dnase	ENCFF245IYM	encode	32	FALSE	left renal pelvis male embryo (105 days)
human	dnase	ENCFF855CJL	encode	32	FALSE	H9 S1 phase genetically modified using stable transfection
human	dnase	ENCFF960UKQ	encode	32	FALSE	right kidney female embryo (87 days)
human	dnase	ENCFF220RFB	encode	32	FALSE	Karpas-422
human	dnase	ENCFF439EFF	encode	32	FALSE	CD8-positive, alpha-beta T cell male adult (21 year)
human	dnase	ENCFF825MFH	encode	32	FALSE	renal cortex interstitium female embryo (96 days)
human	dnase	ENCFF735MKP	encode	32	FALSE	brain female embryo (85 days)
human	dnase	ENCFF920AZN	encode	32	FALSE	muscle of leg male embryo (97 days)
human	dnase	ENCFF577QJI	encode	32	FALSE	muscle of back female embryo (105 days)
human	dnase	ENCFF681MHT	encode	32	FALSE	placenta female embryo (113 days)
human	dnase	ENCFF971NFK	encode	32	FALSE	foreskin keratinocyte male newborn
human	dnase	ENCFF842TPR	encode	32	FALSE	right kidney female embryo (107 days)
human	dnase	ENCFF076JMD	encode	32	FALSE	RCC 7860
human	dnase	ENCFF188JVI	encode	32	FALSE	colon epithelial cell line
human	dnase	ENCFF269PEU	encode	32	FALSE	left renal cortex interstitium male embryo (120 days)
human	dnase	ENCFF400NBT	encode	32	FALSE	T-cell
human	dnase	ENCFF304TGP	encode	32	FALSE	large intestine male embryo (113 days)
human	dnase	ENCFF999OEJ	encode	32	FALSE	PC-3
human	dnase	ENCFF813VDR	encode	32	FALSE	muscle of leg male embryo (96 days)
human	dnase	ENCFF613SVD	encode	32	FALSE	adrenal gland embryo (96 days)
human	dnase	ENCFF519PNO	encode	32	FALSE	coronary artery female adult (53 years)
human	dnase	ENCFF022OWT	encode	32	FALSE	stomach female embryo (105 days)
human	dnase	ENCFF529MMP	encode	32	FALSE	muscle of arm female embryo (115 days)
human	dnase	ENCFF854MAD	encode	32	FALSE	heart female embryo (91 day)
human	dnase	ENCFF734DOF	encode	32	FALSE	kidney embryo (80 days)
human	dnase	ENCFF678EIG	encode	32	FALSE	heart left ventricle female adult (53 years)
human	dnase	ENCFF581JDF	encode	32	FALSE	muscle of back female embryo (98 days)
human	dnase	ENCFF475YJR	encode	32	FALSE	lung male embryo (108 days)
human	dnase	ENCFF146VLD	encode	32	FALSE	tibial artery female adult (53 years)
human	dnase	ENCFF580LWU	encode	32	FALSE	adrenal gland male embryo (101 day)
human	dnase	ENCFF192KLJ	encode	32	FALSE	kidney female embryo (121 day)
human	dnase	ENCFF534VWZ	encode	32	FALSE	stomach female embryo (107 days)
human	dnase	ENCFF343DFM	encode	32	FALSE	small intestine female embryo (110 days)
human	dnase	ENCFF723FDT	encode	32	FALSE	MG63
human	dnase	ENCFF792NVL	encode	32	FALSE	skin of body female embryo (82 days)
human	dnase	ENCFF617ONE	encode	32	FALSE	left renal cortex interstitium male embryo (105 days)
human	dnase	ENCFF873DWP	encode	32	FALSE	stomach male embryo (58 days) and male embryo (76 days)
human	dnase	ENCFF862JVF	encode	32	FALSE	left kidney female embryo (59 days) and male embryo (91 day)
human	dnase	ENCFF996GHG	encode	32	FALSE	hematopoietic multipotent progenitor cell
human	dnase	ENCFF969UJW	encode	32	FALSE	kidney female embryo (120 days)
human	dnase	ENCFF413KYW	encode	32	FALSE	muscle of back female embryo (115 days)
human	dnase	ENCFF771PWA	encode	32	FALSE	hematopoietic multipotent progenitor cell male adult (25 years) treated with erythropoietin for 20 days, hydrocortisone succinate for 20 days, kit ligand for 20 days, interleukin-3 for 20 days
human	dnase	ENCFF671BMS	encode	32	FALSE	small intestine female embryo (120 days)
human	dnase	ENCFF657KLL	encode	32	FALSE	brain embryo (112 days)
human	dnase	ENCFF424IXN	encode	32	FALSE	stomach female embryo (105 days)
human	dnase	ENCFF415LNY	encode	32	FALSE	left kidney female embryo (98 days)
human	dnase	ENCFF248OBP	encode	32	FALSE	trophoblast cell embryo (21 week)
human	dnase	ENCFF328DCV	encode	32	FALSE	common myeloid progenitor, CD34-positive female adult (27 years)
human	dnase	ENCFF681KGX	encode	32	FALSE	eye female embryo (76 days)
human	dnase	ENCFF332EJM	encode	32	FALSE	renal cortex interstitium male embryo (108 days)
human	dnase	ENCFF987HVM	encode	32	FALSE	placenta female embryo (108 days)
human	dnase	ENCFF922TBR	encode	32	FALSE	stomach female adult (53 years)
human	dnase	ENCFF209YFM	encode	32	FALSE	small intestine female embryo (107 days)
human	dnase	ENCFF811EUQ	encode	32	FALSE	large intestine female embryo (120 days)
human	dnase	ENCFF798YGS	encode	32	FALSE	kidney glomerular epithelial cell male adult (43 years) and male adult (62 years)
human	dnase	ENCFF319GAX	encode	32	FALSE	renal pelvis female embryo (96 days)
human	dnase	ENCFF083VCD	encode	32	FALSE	lung female embryo (76 days)
human	dnase	ENCFF044CTX	encode	32	FALSE	muscle of back male embryo (104 days)
human	dnase	ENCFF899HCF	encode	32	FALSE	lung female embryo (85 days)
human	dnase	ENCFF085EFX	encode	32	FALSE	spinal cord male embryo (105 days)
human	dnase	ENCFF833WVM	encode	32	FALSE	hematopoietic multipotent progenitor cell treated with interleukin-3 for 4 days, kit ligand for 4 days, hydrocortisone succinate for 4 days, erythropoietin for 4 days
human	dnase	ENCFF577SOF	encode	32	FALSE	HepG2
human	dnase	ENCFF366GCX	encode	32	FALSE	foreskin fibroblast male newborn
human	dnase	ENCFF575XEK	encode	32	FALSE	omental fat pad female adult (53 years)
human	dnase	ENCFF207LXN	encode	32	FALSE	large intestine female embryo (110 days)
human	dnase	ENCFF604EJP	encode	32	FALSE	heart female embryo (105 days)
human	dnase	ENCFF365HVU	encode	32	FALSE	renal cortex interstitium male embryo (113 days)
human	dnase	ENCFF064KBT	encode	32	FALSE	brain female embryo (96 days)
human	dnase	ENCFF677VKI	encode	32	FALSE	thyroid gland male adult (37 years)
human	dnase	ENCFF068ZBX	encode	32	FALSE	liver embryo (59 days) and embryo (80 days)
human	dnase	ENCFF288HWP	encode	32	FALSE	stomach male adult (54 years)
human	dnase	ENCFF921GFL	encode	32	FALSE	thymus male embryo (127 days)
human	dnase	ENCFF414NAA	encode	32	FALSE	upper lobe of left lung male adult (37 years)
human	dnase	ENCFF131GBV	encode	32	FALSE	endodermal cell
human	dnase	ENCFF016KEV	encode	32	FALSE	forelimb muscle female embryo (108 days)
human	dnase	ENCFF522NPH	encode	32	FALSE	CD4-positive, alpha-beta T cell male adult (37 years)
human	dnase	ENCFF858BSX	encode	32	FALSE	muscle of leg male embryo (101 day)
human	dnase	ENCFF161KLK	encode	32	FALSE	gastrocnemius medialis male adult (37 years)
human	dnase	ENCFF073UDC	encode	32	FALSE	gastrocnemius medialis male adult (54 years)
human	dnase	ENCFF362OUW	encode	32	FALSE	stomach male embryo (91 day)
human	dnase	ENCFF499LIJ	encode	32	FALSE	muscle of back male embryo (101 day)
human	dnase	ENCFF008DNO	encode	32	FALSE	heart female embryo (117 days)
human	dnase	ENCFF294LJN	encode	32	FALSE	kidney tubule cell female adult (80 years) and male adult (62 years)
human	dnase	ENCFF433QRU	encode	32	FALSE	fibroblast of skin of abdomen male embryo (97 days)
human	dnase	ENCFF230OUF	encode	32	FALSE	pancreas male adult (34 years)
human	dnase	ENCFF532VGP	encode	32	FALSE	trophoblast cell originated from H1-hESC
human	dnase	ENCFF401OYD	encode	32	FALSE	left kidney male embryo (96 days)
human	dnase	ENCFF338NJM	encode	32	FALSE	skin fibroblast male embryo (97 days)
human	dnase	ENCFF378OWK	encode	32	FALSE	brain female embryo (142 days)
human	dnase	ENCFF687KFN	encode	32	FALSE	small intestine male embryo (105 days)
human	dnase	ENCFF509TTX	encode	32	FALSE	heart female embryo (110 days)
human	dnase	ENCFF103KGP	encode	32	FALSE	common myeloid progenitor, CD34-positive female
human	dnase	ENCFF452CPH	encode	32	FALSE	adrenal gland male adult (37 years)
human	dnase	ENCFF748UWO	encode	32	FALSE	muscle of back female embryo (85 days)
human	dnase	ENCFF875TFI	encode	32	FALSE	muscle of leg female embryo (85 days)
human	dnase	ENCFF340RUK	encode	32	FALSE	Peyer's patch male adult (54 years)
human	dnase	ENCFF410CYG	encode	32	FALSE	amniotic stem cell
human	dnase	ENCFF978RWQ	encode	32	FALSE	stomach female embryo (98 days)
human	dnase	ENCFF584GYN	encode	32	FALSE	large intestine female embryo (91 day)
human	dnase	ENCFF029QDT	encode	32	FALSE	lung female embryo (120 days)
human	dnase	ENCFF285PVN	encode	32	FALSE	skin fibroblast male embryo (97 days)
human	dnase	ENCFF726FED	encode	32	FALSE	SW480
human	dnase	ENCFF711EJL	encode	32	FALSE	GM23248
human	dnase	ENCFF484VHZ	encode	32	FALSE	muscle of trunk female embryo (120 days)
human	dnase	ENCFF639JCH	encode	32	FALSE	islet precursor cell
human	dnase	ENCFF151SBP	encode	32	FALSE	medulla oblongata male adult (78 years) and male adult (84 years)
human	dnase	ENCFF640UAZ	encode	32	FALSE	right lung male embryo (115 days)
human	dnase	ENCFF102SIK	encode	32	FALSE	body of pancreas male adult (54 years)
human	dnase	ENCFF227VUS	encode	32	FALSE	mammary epithelial cell female adult (18 years)
human	dnase	ENCFF082TEM	encode	32	FALSE	gastrocnemius medialis female adult (51 year)
human	dnase	ENCFF037DUA	encode	32	FALSE	uterus female adult (53 years)
human	dnase	ENCFF818DSK	encode	32	FALSE	ELR
human	dnase	ENCFF037ZSW	encode	32	FALSE	omental fat pad female adult (51 year)
human	dnase	ENCFF280CMC	encode	32	FALSE	stomach male child (3 years)
human	dnase	ENCFF570XSN	encode	32	FALSE	B cell male adult (37 years)
human	dnase	ENCFF113YFF	encode	32	FALSE	foreskin fibroblast male newborn
human	dnase	ENCFF981AOU	encode	32	FALSE	renal cortex interstitium male embryo (91 day)
human	dnase	ENCFF828TLX	encode	32	FALSE	ACHN
human	dnase	ENCFF054DND	encode	32	FALSE	kidney tubule cell female adult (80 years) treated with 5 uM cisplatin
human	dnase	ENCFF468WHL	encode	32	FALSE	left renal pelvis male embryo (105 days)
human	dnase	ENCFF669AED	encode	32	FALSE	iPS DF 6.9 male newborn
human	dnase	ENCFF369CRG	encode	32	FALSE	kidney male embryo (87 days)
human	dnase	ENCFF784RSW	encode	32	FALSE	right lung female embryo (91 day)
human	dnase	ENCFF564MGY	encode	32	FALSE	NCI-H226
human	dnase	ENCFF973VII	encode	32	FALSE	right renal cortex interstitium male embryo (105 days)
human	dnase	ENCFF006KSE	encode	32	FALSE	G401
human	dnase	ENCFF789PQN	encode	32	FALSE	muscle of arm male embryo (113 days)
human	dnase	ENCFF992LZL	encode	32	FALSE	common myeloid progenitor, CD34-positive male adult
human	dnase	ENCFF716VIS	encode	32	FALSE	muscle of leg female embryo (113 days)
human	dnase	ENCFF430CNF	encode	32	FALSE	arm bone male embryo (81 day)
human	dnase	ENCFF334GMP	encode	32	FALSE	H9
human	dnase	ENCFF639ZOF	encode	32	FALSE	testis male embryo
human	dnase	ENCFF372SLF	encode	32	FALSE	neural stem progenitor cell originated from H1-hESC
human	dnase	ENCFF312ZWZ	encode	32	FALSE	right atrium auricular region female adult (51 year)
human	dnase	ENCFF819IOM	encode	32	FALSE	common myeloid progenitor, CD34-positive male adult (49 years)
human	dnase	ENCFF688EZK	encode	32	FALSE	stomach female embryo (121 day)
human	dnase	ENCFF502QQC	encode	32	FALSE	muscle of leg female embryo (105 days)
human	dnase	ENCFF674WBH	encode	32	FALSE	muscle of leg male embryo (97 days)
human	dnase	ENCFF541UPO	encode	32	FALSE	left kidney female embryo (87 days)
human	dnase	ENCFF034GYI	encode	32	FALSE	muscle of back male embryo (97 days)
human	dnase	ENCFF160KJF	encode	32	FALSE	muscle of leg male embryo (96 days)
human	dnase	ENCFF071LJS	encode	32	FALSE	right lung female embryo (105 days)
human	dnase	ENCFF193BCL	encode	32	FALSE	NAMALWA treated with Sendai virus for 2 hours
human	dnase	ENCFF964WUW	encode	32	FALSE	renal pelvis male embryo (127 days)
human	dnase	ENCFF736ZAN	encode	32	FALSE	muscle of arm male embryo (96 days)
human	dnase	ENCFF064YHT	encode	32	FALSE	heart male child (3 years)
human	dnase	ENCFF536FNG	encode	32	FALSE	brain female embryo (117 days)
human	dnase	ENCFF428DTK	encode	32	FALSE	muscle of arm female embryo (85 days)
human	dnase	ENCFF782WKY	encode	32	FALSE	heart male embryo (110 days)
human	dnase	ENCFF464NHA	encode	32	FALSE	L1-S8
human	dnase	ENCFF468PTJ	encode	32	FALSE	CD8-positive, alpha-beta T cell male adult (37 years)
human	dnase	ENCFF847HLP	encode	32	FALSE	muscle of back male embryo (91 day)
human	dnase	ENCFF637LBX	encode	32	FALSE	left renal pelvis male embryo (105 days)
human	dnase	ENCFF751LHL	encode	32	FALSE	middle frontal gyrus male adult (78 years)
human	dnase	ENCFF267BLE	encode	32	FALSE	lung male embryo (103 days)
human	dnase	ENCFF915OOI	encode	32	FALSE	heart male embryo (105 days)
human	dnase	ENCFF688UBR	encode	32	FALSE	left renal pelvis male embryo (120 days)
human	dnase	ENCFF570PTC	encode	32	FALSE	common myeloid progenitor, CD34-positive female adult (50 years)
human	dnase	ENCFF137XIB	encode	32	FALSE	Peyer's patch female adult (53 years)
human	dnase	ENCFF123ENC	encode	32	FALSE	skin fibroblast male embryo (97 days)
human	dnase	ENCFF158ALT	encode	32	FALSE	hematopoietic multipotent progenitor cell
human	dnase	ENCFF386DMJ	encode	32	FALSE	right kidney male embryo (87 days)
human	dnase	ENCFF367MHB	encode	32	FALSE	tibial artery male adult (37 years)
human	dnase	ENCFF620RYJ	encode	32	FALSE	renal cell carcinoma
human	dnase	ENCFF936MHE	encode	32	FALSE	thymus female embryo (113 days)
human	dnase	ENCFF003FBE	encode	32	FALSE	brain female embryo (109 days)
human	dnase	ENCFF399TJD	encode	32	FALSE	Daoy
human	dnase	ENCFF305GOM	encode	32	FALSE	A673
human	dnase	ENCFF147PGS	encode	32	FALSE	muscle of arm male embryo (101 day)
human	dnase	ENCFF941ILF	encode	32	FALSE	muscle of arm female embryo (120 days)
human	dnase	ENCFF779BIA	encode	32	FALSE	muscle of back male embryo (105 days)
human	dnase	ENCFF647YEC	encode	32	FALSE	skin fibroblast male embryo (97 days)
human	dnase	ENCFF095HIQ	encode	32	FALSE	ecto neural progenitor cell originated from H9
human	dnase	ENCFF708ZHA	encode	32	FALSE	hematopoietic multipotent progenitor cell treated with interleukin-3 for 17 days, kit ligand for 17 days, hydrocortisone succinate for 17 days, erythropoietin for 17 days
human	dnase	ENCFF136YOJ	encode	32	FALSE	hepatocyte originated from H9
human	dnase	ENCFF078RPO	encode	32	FALSE	renal pelvis male embryo (97 days)
human	dnase	ENCFF802UAF	encode	32	FALSE	heart embryo (101 day)
human	dnase	ENCFF761ZJC	encode	32	FALSE	large intestine male embryo (115 days)
human	dnase	ENCFF010ZNC	encode	32	FALSE	T-cell male adult (37 years)
human	dnase	ENCFF053JYY	encode	32	FALSE	skin fibroblast male embryo (97 days)
human	dnase	ENCFF259NLK	encode	32	FALSE	CD1c-positive myeloid dendritic cell
human	dnase	ENCFF220IWU	encode	32	FALSE	B cell male adult (21 year)
human	dnase	ENCFF029ZOX	encode	32	FALSE	superior temporal gyrus male adult (84 years)
human	dnase	ENCFF801JJS	encode	32	FALSE	skin fibroblast male embryo (97 days)
human	dnase	ENCFF294LWY	encode	32	FALSE	iPS DF 19.11 male newborn
human	dnase	ENCFF973KXU	encode	32	FALSE	hindlimb muscle male embryo (120 days)
human	dnase	ENCFF955DHP	encode	32	FALSE	MCF 10A treated with 1 uM tamoxifen for 6 hours
human	dnase	ENCFF017NBX	encode	32	FALSE	sigmoid colon male adult (54 years)
human	dnase	ENCFF851MCI	encode	32	FALSE	heart male embryo (120 days)
human	dnase	ENCFF083ELT	encode	32	FALSE	tibial nerve female adult (51 year)
human	dnase	ENCFF531MYW	encode	32	FALSE	adipocyte
human	dnase	ENCFF562EUF	encode	32	FALSE	muscle of trunk female embryo (121 day)
human	dnase	ENCFF920CTO	encode	32	FALSE	left cardiac atrium female embryo (101 day)
human	dnase	ENCFF213QWE	encode	32	FALSE	T-cell male adult (21 year)
human	dnase	ENCFF645BQM	encode	32	FALSE	right kidney male embryo (108 days)
human	dnase	ENCFF166VWE	encode	32	FALSE	adrenal gland female embryo (108 days)
human	dnase	ENCFF121CVF	encode	32	FALSE	hematopoietic multipotent progenitor cell treated with interleukin-3 for 11 day, kit ligand for 11 day, hydrocortisone succinate for 11 day, erythropoietin for 11 day
human	dnase	ENCFF947HEA	encode	32	FALSE	brain male embryo (105 days)
human	dnase	ENCFF116YEY	encode	32	FALSE	body of pancreas female adult (53 years)
human	dnase	ENCFF963ION	encode	32	FALSE	left kidney female embryo (147 days)
human	dnase	ENCFF133LMW	encode	32	FALSE	CD4-positive, alpha-beta T cell male adult (37 years)
human	dnase	ENCFF953EXS	encode	32	FALSE	KBM-7
human	dnase	ENCFF241XMS	encode	32	FALSE	psoas muscle male child (3 years)
human	dnase	ENCFF190AUQ	encode	32	FALSE	ovary female embryo
human	dnase	ENCFF175IFH	encode	32	FALSE	RKO
human	dnase	ENCFF869XYK	encode	32	FALSE	leg bone male embryo (81 day)
human	dnase	ENCFF479JXO	encode	32	FALSE	glomerular visceral epithelial cell child (3 years)
human	dnase	ENCFF520XMG	encode	32	FALSE	foreskin melanocyte male newborn
human	dnase	ENCFF249WKV	encode	32	FALSE	embryonic facial prominence embryo (53 days) and embryo (58 days)
human	dnase	ENCFF154NSS	encode	32	FALSE	vagina female adult (53 years)
human	dnase	ENCFF890HSZ	encode	32	FALSE	kidney female embryo (85 days)
human	dnase	ENCFF990QEC	encode	32	FALSE	muscle of back male embryo (96 days)
human	dnase	ENCFF736QYT	encode	32	FALSE	muscle of trunk female embryo (113 days)
human	dnase	ENCFF732WSQ	encode	32	FALSE	iPS DF 19.7 male newborn
human	dnase	ENCFF631ZXV	encode	32	FALSE	right lung female embryo (110 days)
human	dnase	ENCFF216TLU	encode	32	FALSE	left lung male embryo (87 days)
human	dnase	ENCFF471TWL	encode	32	FALSE	large intestine female embryo (105 days)
human	dnase	ENCFF338GCP	encode	32	FALSE	right lung female embryo (98 days)
human	dnase	ENCFF573KUK	encode	32	FALSE	leg bone male embryo (81 day)
human	dnase	ENCFF724HAH	encode	32	FALSE	CD14-positive monocyte male adult (21 year)
human	dnase	ENCFF897JFY	encode	32	FALSE	muscle of arm male embryo (120 days)
human	dnase	ENCFF799HNC	encode	32	FALSE	Peyer's patch male adult (37 years)
human	dnase	ENCFF139ZYV	encode	32	FALSE	common myeloid progenitor, CD34-positive male adult (36 years)
human	dnase	ENCFF549BSX	encode	32	FALSE	left lung female embryo (108 days)
human	dnase	ENCFF359LKO	encode	32	FALSE	small intestine female embryo (91 day)
human	dnase	ENCFF896FUI	encode	32	FALSE	MM.1S
human	dnase	ENCFF410TTD	encode	32	FALSE	sigmoid colon female adult (51 year)
human	dnase	ENCFF852RDH	encode	32	FALSE	left lung female embryo (105 days)
human	dnase	ENCFF523VFS	encode	32	FALSE	common myeloid progenitor, CD34-positive female adult (33 years)
human	dnase	ENCFF773NZF	encode	32	FALSE	retina embryo (125 days) and male embryo (103 days)
human	dnase	ENCFF468SMI	encode	32	FALSE	brain male embryo (72 days) and male embryo (76 days)
human	dnase	ENCFF302BVR	encode	32	FALSE	muscle of back male embryo (108 days)
human	dnase	ENCFF706WOH	encode	32	FALSE	IMR-90
human	dnase	ENCFF036RHD	encode	32	FALSE	lung female embryo (108 days)
human	dnase	ENCFF877ULZ	encode	32	FALSE	left lung male embryo (113 days)
human	dnase	ENCFF506FHA	encode	32	FALSE	OCI-LY7
human	dnase	ENCFF300WUQ	encode	32	FALSE	upper lobe of left lung female adult (51 year)
human	dnase	ENCFF117DAB	encode	32	FALSE	hematopoietic multipotent progenitor cell treated with interleukin-3 for 18 days, kit ligand for 18 days, hydrocortisone succinate for 18 days, erythropoietin for 18 days
human	dnase	ENCFF681JFJ	encode	32	FALSE	putamen male adult (78 years)
human	dnase	ENCFF893ONO	encode	32	FALSE	common myeloid progenitor, CD34-positive male adult (42 years)
human	dnase	ENCFF555ENQ	encode	32	FALSE	placenta embryo (53 days)
human	dnase	ENCFF758ZBZ	encode	32	FALSE	kidney male embryo (105 days)
human	dnase	ENCFF185JEB	encode	32	FALSE	heart left ventricle female embryo (136 days)
human	dnase	ENCFF966IYT	encode	32	FALSE	small intestine female embryo (108 days)
human	dnase	ENCFF692FQU	encode	32	FALSE	LoVo
human	dnase	ENCFF564DYF	encode	32	FALSE	cerebellar cortex male adult (78 years) and male adult (84 years)
human	dnase	ENCFF710LQM	encode	32	FALSE	lung embryo (67 days)
human	dnase	ENCFF413EKZ	encode	32	FALSE	transverse colon female adult (53 years)
human	dnase	ENCFF482UKP	encode	32	FALSE	brain embryo (80 days)
human	dnase	ENCFF922XNR	encode	32	FALSE	stomach female embryo (108 days)
human	dnase	ENCFF622CII	encode	32	FALSE	umbilical cord embryo (59 days) and male embryo (76 days)
human	dnase	ENCFF683HAF	encode	32	FALSE	muscle of leg male embryo (105 days)
human	dnase	ENCFF109WQI	encode	32	FALSE	Caki2
human	dnase	ENCFF644WCO	encode	32	FALSE	muscle of arm female embryo (105 days)
human	dnase	ENCFF910FZX	encode	32	FALSE	foreskin melanocyte male newborn
human	dnase	ENCFF450EHI	encode	32	FALSE	stomach male embryo (108 days)
human	dnase	ENCFF381POQ	encode	32	FALSE	body of pancreas male adult (37 years)
human	dnase	ENCFF631XBY	encode	32	FALSE	renal cortex interstitium female embryo (120 days)
human	dnase	ENCFF095KFF	encode	32	FALSE	body of pancreas female adult (51 year)
human	dnase	ENCFF824OUT	encode	32	FALSE	large intestine male embryo (105 days)
human	dnase	ENCFF850IPE	encode	32	FALSE	limb embryo (58 days) and embryo (59 days)
human	dnase	ENCFF461COG	encode	32	FALSE	heart female embryo (147 days)
human	dnase	ENCFF135BIN	encode	32	FALSE	heart male embryo (96 days)
human	dnase	ENCFF785TYR	encode	32	FALSE	right renal pelvis male embryo (120 days)
human	dnase	ENCFF149IUC	encode	32	FALSE	left lung female embryo (117 days)
human	dnase	ENCFF858RAV	encode	32	FALSE	thymus female embryo (98 days)
human	dnase	ENCFF802LRO	encode	32	FALSE	ovary female adult (53 years)
human	dnase	ENCFF925SLC	encode	32	FALSE	left kidney male embryo (115 days)
human	dnase	ENCFF527VFR	encode	32	FALSE	thymus male embryo (113 days)
human	dnase	ENCFF176WVA	encode	32	FALSE	placenta female embryo (105 days)
human	dnase	ENCFF746DZE	encode	32	FALSE	EH
human	dnase	ENCFF354FAY	encode	32	FALSE	renal cortex interstitium male embryo (97 days)
human	dnase	ENCFF933ZHA	encode	32	FALSE	placenta embryo (102 days)
human	dnase	ENCFF708XRO	encode	32	FALSE	placenta embryo (56 days) and embryo (59 days)
human	dnase	ENCFF407LCA	encode	32	FALSE	renal pelvis female embryo (103 days)
human	dnase	ENCFF462ZLK	encode	32	FALSE	right lobe of liver female adult (53 years)
human	dnase	ENCFF660PED	encode	32	FALSE	skin fibroblast male embryo (97 days)
human	dnase	ENCFF616AAF	encode	32	FALSE	tongue male embryo (72 days)
human	dnase	ENCFF723EYP	encode	32	FALSE	skin fibroblast male embryo (97 days)
human	dnase	ENCFF775FBE	encode	32	FALSE	liver female embryo (101 day) and female embryo (113 days)
human	dnase	ENCFF658BNW	encode	32	FALSE	large intestine female embryo (107 days)
human	dnase	ENCFF438MEL	encode	32	FALSE	hematopoietic multipotent progenitor cell treated with interleukin-3 for 6 days, kit ligand for 6 days, hydrocortisone succinate for 6 days, erythropoietin for 6 days
human	dnase	ENCFF819VID	encode	32	FALSE	common myeloid progenitor, CD34-positive male
human	dnase	ENCFF389EEG	encode	32	FALSE	small intestine female embryo (98 days)
human	dnase	ENCFF658FXQ	encode	32	FALSE	CD4-positive, alpha-beta T cell male adult (21 year)
human	dnase	ENCFF503ZTL	encode	32	FALSE	brain male embryo (101 day)
human	dnase	ENCFF124SMB	encode	32	FALSE	placenta female embryo (101 day) and male embryo (105 days)
human	dnase	ENCFF069WLL	encode	32	FALSE	renal pelvis male embryo (91 day)
human	dnase	ENCFF830TGU	encode	32	FALSE	lung embryo (80 days) and male embryo (76 days)
human	dnase	ENCFF460VUW	encode	32	FALSE	Ammon's horn male adult (84 years)
human	dnase	ENCFF596JMX	encode	32	FALSE	muscle of back female embryo (105 days)
human	dnase	ENCFF606ESZ	encode	32	FALSE	lung male embryo (82 days)
human	dnase	ENCFF946AQO	encode	32	FALSE	left renal cortex interstitium male embryo (105 days)
human	dnase	ENCFF925UKW	encode	32	FALSE	trophoblast cell embryo (17 weeks) and embryo (18 weeks)
human	dnase	ENCFF548BBX	encode	32	FALSE	RPMI8226
human	dnase	ENCFF243OFZ	encode	32	FALSE	small intestine male embryo (91 day)
human	dnase	ENCFF641HVS	encode	32	FALSE	brain embryo (56 days) and male embryo (58 days)
human	dnase	ENCFF158QOY	encode	32	FALSE	pancreas female adult (30 years)
human	dnase	ENCFF080JZX	encode	32	FALSE	adrenal gland female adult (53 years)
human	dnase	ENCFF322ALX	encode	32	FALSE	breast epithelium female adult (51 year)
human	dnase	ENCFF028YSP	encode	32	FALSE	left kidney male embryo (87 days)
human	dnase	ENCFF010FIA	encode	32	FALSE	renal pelvis female embryo (96 days)
human	dnase	ENCFF581JYZ	encode	32	FALSE	stomach male embryo (127 days)
human	dnase	ENCFF726GTU	encode	32	FALSE	CD8-positive, alpha-beta T cell female adult (34 years)
human	dnase	ENCFF599PVD	encode	32	FALSE	spinal cord female embryo (89 days)
human	dnase	ENCFF174TXJ	encode	32	FALSE	muscle of arm male embryo (97 days)
human	dnase	ENCFF161NZJ	encode	32	FALSE	renal pelvis female embryo (105 days)
human	dnase	ENCFF442SRX	encode	32	FALSE	HAP-1
human	dnase	ENCFF909HEZ	encode	32	FALSE	SJSA1
human	dnase	ENCFF113RRS	encode	32	FALSE	retina embryo (74 days) and embryo (85 days)
human	dnase	ENCFF906KHN	encode	32	FALSE	muscle of leg male embryo (127 days)
human	dnase	ENCFF900LOG	encode	32	FALSE	fibroblast of skin of abdomen male embryo (97 days)
human	dnase	ENCFF399ISP	encode	32	FALSE	bipolar neuron originated from GM23338 treated with 0.5 ug/mL doxycycline hyclate for 4 days
human	dnase	ENCFF138ZHG	encode	32	FALSE	stomach female embryo (147 days)
human	dnase	ENCFF969AND	encode	32	FALSE	lung male embryo (54 days) and male embryo (58 days)
human	dnase	ENCFF508ADO	encode	32	FALSE	T-cell male adult (36 years)
human	dnase	ENCFF801DBL	encode	32	FALSE	T-cell male adult (21 year)
human	dnase	ENCFF401DZU	encode	32	FALSE	HK-2
human	dnase	ENCFF673ICX	encode	32	FALSE	NCI-H460
human	dnase	ENCFF655RAK	encode	32	FALSE	left lung male embryo (96 days)
human	dnase	ENCFF005DPL	encode	32	FALSE	common myeloid progenitor, CD34-positive male adult (23 years)
human	dnase	ENCFF766YIL	encode	32	FALSE	stomach female adult (51 year)
human	dnase	ENCFF502EPK	encode	32	FALSE	CD4-positive, alpha-beta T cell female adult (33 years)
human	dnase	ENCFF740DGO	encode	32	FALSE	kidney female embryo (113 days)
human	dnase	ENCFF600WZF	encode	32	FALSE	skin fibroblast male embryo (97 days)
human	dnase	ENCFF180IFD	encode	32	FALSE	placenta female embryo (85 days)
human	dnase	ENCFF361UTR	encode	32	FALSE	brain male embryo (122 days)
human	dnase	ENCFF903LEE	encode	32	FALSE	muscle of arm male embryo (97 days)
human	dnase	ENCFF161UUJ	encode	32	FALSE	renal cortex interstitium female embryo (103 days)
human	dnase	ENCFF126DFR	encode	32	FALSE	thyroid gland female adult (51 year)
human	dnase	ENCFF889CMZ	encode	32	FALSE	NAMALWA
human	dnase	ENCFF351UQV	encode	32	FALSE	heart embryo (59 days) and female embryo (76 days)
human	dnase	ENCFF365LXQ	encode	32	FALSE	large intestine male embryo (105 days)
human	dnase	ENCFF260OFK	encode	32	FALSE	skin fibroblast male embryo (97 days)
human	dnase	ENCFF307BRD	encode	32	FALSE	right kidney male embryo (96 days)
human	dnase	ENCFF722MXM	encode	32	FALSE	CD14-positive monocyte male adult (37 years)
human	dnase	ENCFF422YYH	encode	32	FALSE	ELF-1
human	dnase	ENCFF024WMP	encode	32	FALSE	spinal cord female embryo (113 days)
human	dnase	ENCFF090EZE	encode	32	FALSE	spleen embryo (112 days)
human	dnase	ENCFF010TXA	encode	32	FALSE	left lung female embryo (107 days)
human	dnase	ENCFF538SYZ	encode	32	FALSE	thymus female embryo
human	dnase	ENCFF131RGB	encode	32	FALSE	CD4-positive, alpha-beta T cell male adult (21 year)
human	dnase	ENCFF827CLR	encode	32	FALSE	stomach female embryo (96 days)
human	dnase	ENCFF923JHL	encode	32	FALSE	EL
human	dnase	ENCFF759CKK	encode	32	FALSE	CD14-positive monocyte female adult (34 years)
human	dnase	ENCFF290ZJP	encode	32	FALSE	thyroid gland female adult (53 years)
human	dnase	ENCFF815MQN	encode	32	FALSE	adrenal gland female embryo (113 days)
human	dnase	ENCFF545YJA	encode	32	FALSE	muscle of back male embryo (96 days)
human	dnase	ENCFF332XCB	encode	32	FALSE	SJCRH30
human	dnase	ENCFF985WGD	encode	32	FALSE	natural killer cell male adult (21 year)
human	dnase	ENCFF702IWR	encode	32	FALSE	heart male embryo (72 days) and male embryo (76 days)
human	dnase	ENCFF225GCE	encode	32	FALSE	midbrain male adult (78 years) and male adult (84 years)
human	dnase	ENCFF338CIA	encode	32	FALSE	ovary female adult (30 years)
human	dnase	ENCFF918FRW	encode	32	FALSE	mesendoderm originated from H1-hESC
human	dnase	ENCFF104JJN	encode	32	FALSE	natural killer cell male adult (37 years)
human	dnase	ENCFF125SYT	encode	32	FALSE	natural killer cell female adult (34 years)
human	dnase	ENCFF380PKB	encode	32	FALSE	foreskin keratinocyte male newborn
human	dnase	ENCFF488GEQ	encode	32	FALSE	stomach female embryo
human	dnase	ENCFF285UPE	encode	32	FALSE	adrenal gland male embryo (108 days)
human	dnase	ENCFF037YBR	encode	32	FALSE	testis male embryo
human	dnase	ENCFF594UFP	encode	32	FALSE	mesenchymal stem cell originated from H1-hESC
human	dnase	ENCFF264JCE	encode	32	FALSE	vagina female adult (51 year)
human	dnase	ENCFF158JPG	encode	32	FALSE	common myeloid progenitor, CD34-positive male adult (43 years)
human	dnase	ENCFF062BSK	encode	32	FALSE	heart right ventricle female embryo (101 day) and female embryo (103 days)
human	dnase	ENCFF572BDN	encode	32	FALSE	L1-S8R
human	dnase	ENCFF162WFN	encode	32	FALSE	heart female embryo (116 days) and female embryo (98 days)
human	dnase	ENCFF747RHY	encode	32	FALSE	MCF 10A treated with 1 uM tamoxifen for 24 hours
human	dnase	ENCFF923TRG	encode	32	FALSE	right renal pelvis male embryo (105 days)
human	dnase	ENCFF851IQY	encode	32	FALSE	muscle of arm female embryo (98 days)
human	dnase	ENCFF685WFL	encode	32	FALSE	H9 G1 phase genetically modified using stable transfection
human	dnase	ENCFF094FZF	encode	32	FALSE	tibial nerve male adult (37 years)
human	dnase	ENCFF098CIC	encode	32	FALSE	kidney male embryo (85 days)
human	dnase	ENCFF645CDA	encode	32	FALSE	tongue female embryo (59 days) and female embryo (76 days)
human	dnase	ENCFF950KRY	encode	32	FALSE	transverse colon female adult (51 year)
human	dnase	ENCFF881JSN	encode	32	FALSE	right renal pelvis male embryo (105 days)
human	dnase	ENCFF484MWV	encode	32	FALSE	large intestine male embryo (91 day)
human	dnase	ENCFF712OII	encode	32	FALSE	right kidney female embryo (117 days)
human	dnase	ENCFF268XHZ	encode	32	FALSE	right kidney male embryo (91 day)
human	dnase	ENCFF375JUQ	encode	32	FALSE	skin fibroblast male embryo (97 days)
human	dnase	ENCFF328BAN	encode	32	FALSE	globus pallidus male adult (78 years) and male adult (84 years)
human	dnase	ENCFF518IQW	encode	32	FALSE	kidney female embryo (105 days)
human	dnase	ENCFF412KRU	encode	32	FALSE	right atrium auricular region female adult (53 years)
human	dnase	ENCFF721IYP	encode	32	FALSE	thymus female embryo (147 days)
human	dnase	ENCFF017FGP	encode	32	FALSE	stomach male adult (34 years)
human	dnase	ENCFF540MDC	encode	32	FALSE	eye embryo (56 days) and male embryo (76 days)
human	dnase	ENCFF376RIO	encode	32	FALSE	esophagus squamous epithelium male adult (37 years)
human	dnase	ENCFF888PNL	encode	32	FALSE	glomerular visceral epithelial cell child (3 years)
human	dnase	ENCFF167DZY	encode	32	FALSE	muscle of back male embryo (127 days)
human	dnase	ENCFF072UOA	encode	32	FALSE	spinal cord male embryo (96 days)
human	dnase	ENCFF222GDV	encode	32	FALSE	MCF 10A
human	dnase	ENCFF098CAJ	encode	32	FALSE	transverse colon male adult (54 years)
human	dnase	ENCFF419BLQ	encode	32	FALSE	kidney embryo (59 days) and female embryo (59 days)
human	dnase	ENCFF117WXM	encode	32	FALSE	H1-hESC
human	dnase	ENCFF112GQO	encode	32	FALSE	large intestine female embryo (98 days)
human	dnase	ENCFF691QJR	encode	32	FALSE	large intestine female embryo (103 days)
human	dnase	ENCFF804AOO	encode	32	FALSE	placenta male embryo (85 days)
human	dnase	ENCFF772ECZ	encode	32	FALSE	left lung female embryo (91 day)
human	dnase	ENCFF751LRX	encode	32	FALSE	heart embryo (80 days)
human	dnase	ENCFF130BQK	encode	32	FALSE	femur female embryo (98 days)
human	dnase	ENCFF345ALB	encode	32	FALSE	H4
human	dnase	ENCFF497YLT	encode	32	FALSE	trophoblast cell embryo (23 weeks)
human	dnase	ENCFF258PIV	encode	32	FALSE	urinary bladder male embryo (76 days)
human	dnase	ENCFF528SGI	encode	32	FALSE	HT-29
human	dnase	ENCFF540ITV	encode	32	FALSE	limb embryo (53 days) and embryo (56 days)
human	dnase	ENCFF489DYU	encode	32	FALSE	retina female embryo (89 days)
human	dnase	ENCFF867YFT	encode	32	FALSE	dedifferentiated amniotic fluid mesenchymal stem cell
human	dnase	ENCFF427FTE	encode	32	FALSE	upper lobe of left lung female adult (53 years)
human	dnase	ENCFF643ARA	encode	32	FALSE	brain female embryo (105 days)
human	dnase	ENCFF924PVB	encode	32	FALSE	muscle of arm embryo (101 day)
human	dnase	ENCFF331URX	encode	32	FALSE	renal cortex interstitium male embryo (108 days)
human	dnase	ENCFF210SQU	encode	32	FALSE	pons male adult (78 years)
human	dnase	ENCFF353EKI	encode	32	FALSE	thymus female embryo (105 days)
human	dnase	ENCFF398WIV	encode	32	FALSE	CD8-positive, alpha-beta T cell female adult (33 years)
human	dnase	ENCFF446JBL	encode	32	FALSE	cardiac muscle cell
human	dnase	ENCFF825SRM	encode	32	FALSE	CD8-positive, alpha-beta T cell male adult (21 year)
human	dnase	ENCFF800PMS	encode	32	FALSE	hematopoietic multipotent progenitor cell treated with interleukin-3 for 8 days, kit ligand for 8 days, hydrocortisone succinate for 8 days, erythropoietin for 8 days
human	dnase	ENCFF520PUY	encode	32	FALSE	right lung female embryo (117 days)
human	dnase	ENCFF942LPA	encode	32	FALSE	right lung male embryo (105 days)
human	dnase	ENCFF609EGN	encode	32	FALSE	lung female embryo (96 days)
human	dnase	ENCFF415UET	encode	32	FALSE	adrenal gland male adult (54 years)
human	dnase	ENCFF493QSG	encode	32	FALSE	renal cortex interstitium male embryo (127 days)
human	dnase	ENCFF047HXB	encode	32	FALSE	spleen male adult (54 years)
human	dnase	ENCFF590MET	encode	32	FALSE	renal cortex interstitium female embryo (89 days)
human	dnase	ENCFF233ORX	encode	32	FALSE	ascending aorta female adult (51 year)
human	dnase	ENCFF141YBL	encode	32	FALSE	ovary female adult (51 year)
human	dnase	ENCFF667COT	encode	32	FALSE	hematopoietic multipotent progenitor cell treated with interleukin-3 for 13 days, kit ligand for 13 days, hydrocortisone succinate for 13 days, erythropoietin for 13 days
human	dnase	ENCFF626LYV	encode	32	FALSE	cardiac fibroblast female embryo (94 days) and female embryo (98 days)
human	dnase	ENCFF378ZLF	encode	32	FALSE	adrenal gland male embryo (85 days)
human	dnase	ENCFF443KCU	encode	32	FALSE	large intestine male embryo (108 days)
human	dnase	ENCFF568EAH	encode	32	FALSE	occipital lobe male adult (84 years)
human	dnase	ENCFF586GLK	encode	32	FALSE	right lung female embryo (107 days)
human	dnase	ENCFF374WLB	encode	32	FALSE	small intestine female embryo (105 days)
human	dnase	ENCFF779SYM	encode	32	FALSE	muscle of leg male embryo (104 days)
human	dnase	ENCFF561DJM	encode	32	FALSE	lower leg skin female adult (53 years)
human	dnase	ENCFF193WRL	encode	32	FALSE	adrenal gland female adult (51 year)
human	dnase	ENCFF530PCA	encode	32	FALSE	adrenal gland female embryo (85 days)
human	dnase	ENCFF170QVL	encode	32	FALSE	muscle of arm male embryo (115 days)
human	dnase	ENCFF200VXY	encode	32	FALSE	right kidney female embryo (147 days)
human	dnase	ENCFF248ZTQ	encode	32	FALSE	kidney female embryo (76 days) and male embryo (76 days)
human	dnase	ENCFF367ZCY	encode	32	FALSE	large intestine female embryo (108 days)
human	dnase	ENCFF759AQQ	encode	32	FALSE	right kidney female embryo (98 days)
human	dnase	ENCFF596RFA	encode	32	FALSE	right renal cortex interstitium male embryo (120 days)
human	dnase	ENCFF259GAI	encode	32	FALSE	muscle of arm male embryo (96 days)
human	dnase	ENCFF350RPE	encode	32	FALSE	thymus male embryo (108 days)
human	dnase	ENCFF104EQW	encode	32	FALSE	B cell female adult (34 years)
human	dnase	ENCFF762FMJ	encode	32	FALSE	thyroid gland male adult (54 years)
human	dnase	ENCFF370CZR	encode	32	FALSE	spinal cord female embryo (59 days) and male embryo (72 days)
human	dnase	ENCFF326FWY	encode	32	FALSE	heart embryo (96 days)
human	dnase	ENCFF734APY	encode	32	FALSE	renal pelvis female embryo (89 days)
human	dnase	ENCFF643GKF	encode	32	FALSE	renal pelvis male embryo (108 days)
human	dnase	ENCFF281GOQ	encode	32	FALSE	heart female embryo (103 days)
human	dnase	ENCFF745RLH	encode	32	FALSE	H9
human	dnase	ENCFF971AHO	encode	32	FALSE	K562
human	dnase	ENCFF168UHZ	encode	32	FALSE	left renal cortex interstitium male embryo (105 days)
human	dnase	ENCFF499TWX	encode	32	FALSE	right lung female embryo (108 days)
human	dnase	ENCFF218SJO	encode	32	FALSE	stomach female embryo (96 days)
human	dnase	ENCFF619LIB	encode	32	FALSE	small intestine male adult (34 years)
human	dnase	ENCFF701FFX	encode	32	FALSE	renal cortex interstitium female embryo (96 days)
human	dnase	ENCFF385DEA	encode	32	FALSE	A172
human	dnase	ENCFF106TCU	encode	32	FALSE	left lung male embryo (115 days)
human	dnase	ENCFF198FAC	encode	32	FALSE	muscle of leg male embryo (115 days)
human	dnase	ENCFF907UIY	encode	32	FALSE	hematopoietic multipotent progenitor cell treated with interleukin-3 for 15 days, kit ligand for 15 days, hydrocortisone succinate for 15 days, erythropoietin for 15 days
human	dnase	ENCFF131DEL	encode	32	FALSE	muscle of leg female embryo (115 days)
human	dnase	ENCFF363RKM	encode	32	FALSE	PC-9
human	dnase	ENCFF547ICI	encode	32	FALSE	kidney female embryo (108 days)
human	dnase	ENCFF047HGQ	encode	32	FALSE	stomach embryo (101 day)
human	dnase	ENCFF692AJS	encode	32	FALSE	H9 G2 phase genetically modified using stable transfection
human	dnase	ENCFF951HWM	encode	32	FALSE	esophagus muscularis mucosa male adult (37 years)
human	dnase	ENCFF053FMQ	encode	32	FALSE	small intestine male embryo (108 days)
human	dnase	ENCFF791FRX	encode	32	FALSE	heart left ventricle female embryo (101 day) and female embryo (103 days)
human	dnase	ENCFF461SNA	encode	32	FALSE	SK-N-DZ
human	dnase	ENCFF622PZI	encode	32	FALSE	brain male embryo (104 days)
human	dnase	ENCFF030GLD	encode	32	FALSE	right lung male embryo (87 days)
human	dnase	ENCFF293NBG	encode	32	FALSE	muscle of arm male embryo (105 days)
human	dnase	ENCFF778GKQ	encode	32	FALSE	muscle of arm male embryo (104 days)
human	dnase	ENCFF207ECZ	encode	32	FALSE	kidney female embryo (105 days)
human	dnase	ENCFF459LFA	encode	32	FALSE	left lung male embryo (105 days)
human	dnase	ENCFF532VZC	encode	32	FALSE	left kidney female embryo (107 days)
human	dnase	ENCFF220BQY	encode	32	FALSE	Peyer's patch male adult (37 years)
human	dnase	ENCFF884QVN	encode	32	FALSE	renal pelvis male embryo (113 days)
human	dnase	ENCFF069GRI	encode	32	FALSE	prostate gland male adult (37 years)
human	dnase	ENCFF977IGB	encode	32	FALSE	HeLa-S3
human	dnase	ENCFF609SYX	encode	32	FALSE	left lung female embryo (110 days)
human	dnase	ENCFF689ZKP	encode	32	FALSE	thymus male embryo (104 days)
human	dnase	ENCFF417MBH	encode	32	FALSE	neural progenitor cell originated from H9
human	dnase	ENCFF833HDX	encode	32	FALSE	trophoblast cell embryo (39 weeks) and embryo (40 weeks)
human	dnase	ENCFF491HNC	encode	32	FALSE	right lung male embryo (96 days)
human	dnase	ENCFF091ZXC	encode	32	FALSE	H9 G1 phase genetically modified using stable transfection
human	dnase	ENCFF746JHF	encode	32	FALSE	small intestine male embryo (87 days)
human	dnase	ENCFF217JVN	encode	32	FALSE	spinal cord female embryo (87 days)
human	dnase	ENCFF623DPF	encode	32	FALSE	left kidney female embryo (110 days)
human	dnase	ENCFF658GXI	encode	32	FALSE	arm bone male embryo (81 day)
human	dnase	ENCFF068YUS	encode	32	FALSE	testis male adult (54 years)
human	dnase	ENCFF624FJD	encode	32	FALSE	transverse colon male adult (37 years)
human	dnase	ENCFF630KCX	encode	32	FALSE	right renal pelvis male embryo (105 days)
human	dnase	ENCFF283WCF	encode	32	FALSE	lung embryo (101 day)
human	dnase	ENCFF848BGL	encode	32	FALSE	inferior parietal cortex male adult (84 years)
human	dnase	ENCFF403BFX	encode	32	FALSE	kidney capillary endothelial cell female embryo (113 days)
human	dnase	ENCFF383SIU	encode	32	FALSE	placenta male embryo (91 day)
human	dnase	ENCFF253IUB	encode	32	FALSE	right kidney male embryo (115 days)
human	dnase	ENCFF871GME	encode	32	FALSE	coronary artery female adult (51 year)
human	atac	GSM2543089	geo	64	TRUE	BM0106-Day0-MCP-A / Bone Marrow CD34+ / pDC
human	atac	GSM2543090	geo	64	TRUE	BM0106-UNK-ATAC-2 / Bone Marrow CD34+ / UNK
human	atac	GSM2543091	geo	64	TRUE	BM0828-MEGA1-A-151109 / Bone Marrow CD34+ / Mega
human	atac	GSM2543093	geo	64	TRUE	BM1077-MCP / Bone Marrow CD34+ / pDC
human	atac	GSM2543094	geo	64	TRUE	BM1077-UNK / Bone Marrow CD34+ / UNK
human	atac	GSM2543095	geo	64	TRUE	BM1137-GMP1-low-ATAC-2 / Bone Marrow CD34+ / GMP-A
human	atac	GSM2543096	geo	64	TRUE	BM1137-GMP2-mid-ATAC-1 / Bone Marrow CD34+ / GMP-B
human	atac	GSM2543098	geo	64	TRUE	BM1137-GMP3-high-ATAC-2 / Bone Marrow CD34+ / GMP-C
human	atac	GSM2543099	geo	64	TRUE	BM1214-Day0-MCP / Bone Marrow CD34+ / pDC
human	atac	GSM2543100	geo	64	TRUE	BM1214-Day0-UNK-A / Bone Marrow CD34+ / UNK
human	chip	ENCFF991NDB	encode	32	FALSE	CTCF:MCF-7
human	chip	ENCFF831FHP	encode	32	FALSE	TAF1:MCF-7
human	chip	ENCFF776DPQ	encode	32	FALSE	H3K4me3:GM12878
human	chip	ENCFF279CYY	encode	32	FALSE	CTCF:GM12878
human	chip	ENCFF340JIF	encode	32	FALSE	H3K27ac:GM12878
human	chip	ENCFF313LYI	encode	32	FALSE	H3K27me3:GM12878
human	chip	ENCFF831ZHL	encode	32	FALSE	H3K4me1:GM12878
human	chip	ENCFF039HDL	encode	32	FALSE	H3K4me2:GM12878
human	chip	ENCFF028KBY	encode	32	FALSE	H3K9ac:GM12878
human	chip	ENCFF309OEW	encode	32	FALSE	H4K20me1:GM12878
human	chip	ENCFF670AYF	encode	32	FALSE	H3K27me3:endothelial cell of umbilical vein male newborn
human	chip	ENCFF887SAU	encode	32	FALSE	H3K4me2:endothelial cell of umbilical vein male newborn
human	chip	ENCFF930RTT	encode	32	FALSE	H3K4me3:endothelial cell of umbilical vein male newborn
human	chip	ENCFF405AYC	encode	32	FALSE	CTCF:K562
human	chip	ENCFF914VFE	encode	32	FALSE	H3K27me3:K562
human	chip	ENCFF954JHK	encode	32	FALSE	H3K36me3:K562
human	chip	ENCFF491AUC	encode	32	FALSE	H3K4me2:K562
human	chip	ENCFF814IYI	encode	32	FALSE	H3K4me3:K562
human	chip	ENCFF115LJM	encode	32	FALSE	H3K9ac:K562
human	chip	ENCFF271KWX	encode	32	FALSE	H3K9me1:K562
human	chip	ENCFF822MVW	encode	32	FALSE	CTCF:endothelial cell of umbilical vein male newborn
human	chip	ENCFF656TFQ	encode	32	FALSE	H3K27ac:endothelial cell of umbilical vein male newborn
human	chip	ENCFF717RJQ	encode	32	FALSE	H3K27ac:keratinocyte female
human	chip	ENCFF210BII	encode	32	FALSE	H3K27ac:mammary epithelial cell female adult (50 years)
human	chip	ENCFF379TLT	encode	32	FALSE	H3K27me3:mammary epithelial cell female adult (50 years)
human	chip	ENCFF032JOU	encode	32	FALSE	H3K36me3:mammary epithelial cell female adult (50 years)
human	chip	ENCFF109QAV	encode	32	FALSE	H3K4me2:HepG2
human	chip	ENCFF053ROV	encode	32	FALSE	H3K9ac:HepG2
human	chip	ENCFF520THR	encode	32	FALSE	CTCF:H1-hESC
human	chip	ENCFF649FRQ	encode	32	FALSE	H3K4me1:mammary epithelial cell female adult (50 years)
human	chip	ENCFF458AJQ	encode	32	FALSE	H3K4me2:mammary epithelial cell female adult (50 years)
human	chip	ENCFF277MXO	encode	32	FALSE	H3K4me3:mammary epithelial cell female adult (50 years)
human	chip	ENCFF991CBZ	encode	32	FALSE	H4K20me1:mammary epithelial cell female adult (50 years)
human	chip	ENCFF746CXV	encode	32	FALSE	H3K4me3:HepG2
human	chip	ENCFF554JDF	encode	32	FALSE	H4K20me1:HepG2
human	chip	ENCFF637KNN	encode	32	FALSE	H3K27ac:fibroblast of lung female child (11 year) and male adult (45 years)
human	chip	ENCFF590JWS	encode	32	FALSE	H3K27me3:fibroblast of lung female child (11 year) and male adult (45 years)
human	chip	ENCFF135HOI	encode	32	FALSE	H3K36me3:fibroblast of lung female child (11 year) and male adult (45 years)
human	chip	ENCFF021KNK	encode	32	FALSE	H3K4me3:fibroblast of lung female child (11 year) and male adult (45 years)
human	chip	ENCFF685RSM	encode	32	FALSE	H3K9ac:fibroblast of lung female child (11 year) and male adult (45 years)
human	chip	ENCFF743ROG	encode	32	FALSE	H3K27ac:skeletal muscle myoblast male adult (22 years)
human	chip	ENCFF231WDC	encode	32	FALSE	H3K27me3:skeletal muscle myoblast male adult (22 years)
human	chip	ENCFF273DOW	encode	32	FALSE	H3K36me3:skeletal muscle myoblast male adult (22 years)
human	chip	ENCFF653ORE	encode	32	FALSE	H3K4me1:skeletal muscle myoblast male adult (22 years)
human	chip	ENCFF434MOL	encode	32	FALSE	H3K4me2:skeletal muscle myoblast male adult (22 years)
human	chip	ENCFF363RJQ	encode	32	FALSE	H3K4me3:skeletal muscle myoblast male adult (22 years)
human	chip	ENCFF546LUX	encode	32	FALSE	H3K9ac:skeletal muscle myoblast male adult (22 years)
human	chip	ENCFF126AZH	encode	32	FALSE	H4K20me1:skeletal muscle myoblast male adult (22 years)
human	chip	ENCFF423TVA	encode	32	FALSE	H3K27ac:H1-hESC
human	chip	ENCFF572MQQ	encode	32	FALSE	H3K79me2:skeletal muscle myoblast male adult (22 years)
human	chip	ENCFF310GVO	encode	32	FALSE	H3K9me3:skeletal muscle myoblast male adult (22 years)
human	chip	ENCFF737HMZ	encode	32	FALSE	CTCF:myotube
human	chip	ENCFF129YOI	encode	32	FALSE	H2AFZ:myotube
human	chip	ENCFF040VCY	encode	32	FALSE	H3K27ac:myotube
human	chip	ENCFF037YNU	encode	32	FALSE	H3K36me3:myotube
human	chip	ENCFF441CVF	encode	32	FALSE	H3K4me1:myotube
human	chip	ENCFF520IHF	encode	32	FALSE	H3K4me2:myotube
human	chip	ENCFF793JPB	encode	32	FALSE	H3K4me3:myotube
human	chip	ENCFF836JPY	encode	32	FALSE	CTCF:HeLa-S3
human	chip	ENCFF194XTD	encode	32	FALSE	H3K27ac:HeLa-S3
human	chip	ENCFF752UST	encode	32	FALSE	H3K4me2:HeLa-S3
human	chip	ENCFF489CIY	encode	32	FALSE	H3K4me3:HeLa-S3
human	chip	ENCFF303MHF	encode	32	FALSE	H3K79me2:HeLa-S3
human	chip	ENCFF431ISH	encode	32	FALSE	H3K9ac:HeLa-S3
human	chip	ENCFF324PJA	encode	32	FALSE	H4K20me1:HeLa-S3
human	chip	ENCFF598TWA	encode	32	FALSE	H3K27me3:HepG2
human	chip	ENCFF565ZIH	encode	32	FALSE	H3K79me2:myotube
human	chip	ENCFF033TTE	encode	32	FALSE	CTCF:astrocyte
human	chip	ENCFF058GEM	encode	32	FALSE	H3K27ac:astrocyte
human	chip	ENCFF184NZS	encode	32	FALSE	H3K4me3:astrocyte
human	chip	ENCFF601YET	encode	32	FALSE	H2AFZ:GM12878
human	chip	ENCFF803DJF	encode	32	FALSE	H3K79me2:GM12878
human	chip	ENCFF883NVE	encode	32	FALSE	H3K9ac:myotube
human	chip	ENCFF937FXS	encode	32	FALSE	H4K20me1:myotube
human	chip	ENCFF128DVX	encode	32	FALSE	H2AFZ:skeletal muscle myoblast male adult (22 years)
human	chip	ENCFF614HNF	encode	32	FALSE	H3K27me3:HeLa-S3
human	chip	ENCFF494WCA	encode	32	FALSE	H2AFZ:K562
human	chip	ENCFF901YVS	encode	32	FALSE	H3K79me2:K562
human	chip	ENCFF812HRW	encode	32	FALSE	H3K9me3:K562
human	chip	ENCFF247XSJ	encode	32	FALSE	H2AFZ:osteoblast
human	chip	ENCFF376MGT	encode	32	FALSE	H3K27ac:osteoblast
human	chip	ENCFF726KMK	encode	32	FALSE	H3K36me3:osteoblast
human	chip	ENCFF858RDM	encode	32	FALSE	H3K4me1:osteoblast
human	chip	ENCFF559URT	encode	32	FALSE	H3K4me2:osteoblast
human	chip	ENCFF039BLU	encode	32	FALSE	H3K9me3:osteoblast
human	chip	ENCFF146YJY	encode	32	FALSE	CTCF:fibroblast of dermis
human	chip	ENCFF969ORH	encode	32	FALSE	H3K27ac:fibroblast of dermis
human	chip	ENCFF684QGK	encode	32	FALSE	H3K4me3:fibroblast of dermis NONE and female adult
human	chip	ENCFF058GCZ	encode	32	FALSE	H3K4me1:HepG2
human	chip	ENCFF430ZMK	encode	32	FALSE	H3K4me1:HeLa-S3
human	chip	ENCFF253NQI	encode	32	FALSE	KDM5B:K562
human	chip	ENCFF076ZMU	encode	32	FALSE	RBBP5:H1-hESC
human	chip	ENCFF730PEC	encode	32	FALSE	HDAC1:K562
human	chip	ENCFF337NZT	encode	32	FALSE	HDAC2:K562
human	chip	ENCFF414RIR	encode	32	FALSE	PHF8:K562
human	chip	ENCFF614LBP	encode	32	FALSE	RBBP5:K562
human	chip	ENCFF899OJV	encode	32	FALSE	SAP30:K562
human	chip	ENCFF576FUZ	encode	32	FALSE	CHD1:H1-hESC
human	chip	ENCFF902NIY	encode	32	FALSE	H3K9me3:myotube
human	chip	ENCFF642VOB	encode	32	FALSE	H2AFZ:HeLa-S3
human	chip	ENCFF891XLY	encode	32	FALSE	H3K9me3:HeLa-S3
human	chip	ENCFF525VQI	encode	32	FALSE	H3K27me3:osteoblast
human	chip	ENCFF567GDX	encode	32	FALSE	H4K20me1:osteoblast
human	chip	ENCFF895JGU	encode	32	FALSE	H2AFZ:DND-41
human	chip	ENCFF454MCD	encode	32	FALSE	H3K27ac:DND-41
human	chip	ENCFF147LEK	encode	32	FALSE	H3K36me3:DND-41
human	chip	ENCFF549GYA	encode	32	FALSE	H3K4me1:DND-41
human	chip	ENCFF791ZHJ	encode	32	FALSE	H3K4me3:DND-41
human	chip	ENCFF146IXR	encode	32	FALSE	H3K79me2:DND-41
human	chip	ENCFF347EGU	encode	32	FALSE	H4K20me1:DND-41
human	chip	ENCFF775CVC	encode	32	FALSE	EZH2:GM12878
human	chip	ENCFF062KTR	encode	32	FALSE	EZH2:mammary epithelial cell female adult (50 years)
human	chip	ENCFF789FNH	encode	32	FALSE	H2AFZ:mammary epithelial cell female adult (50 years)
human	chip	ENCFF921LCI	encode	32	FALSE	H3K9me3:mammary epithelial cell female adult (50 years)
human	chip	ENCFF211JBX	encode	32	FALSE	EZH2:skeletal muscle myoblast male adult (22 years)
human	chip	ENCFF321AHD	encode	32	FALSE	EZH2:HepG2
human	chip	ENCFF344HLB	encode	32	FALSE	H2AFZ:keratinocyte female
human	chip	ENCFF690YPY	encode	32	FALSE	H3K79me2:keratinocyte female
human	chip	ENCFF251CYW	encode	32	FALSE	H3K9me3:keratinocyte female
human	chip	ENCFF324EOP	encode	32	FALSE	EZH2:fibroblast of lung female child (11 year) and male adult (45 years)
human	chip	ENCFF094EGN	encode	32	FALSE	H2AFZ:fibroblast of lung female child (11 year) and male adult (45 years)
human	chip	ENCFF143LCY	encode	32	FALSE	H3K9me3:fibroblast of lung female child (11 year) and male adult (45 years)
human	chip	ENCFF656QVF	encode	32	FALSE	H3K9ac:astrocyte
human	chip	ENCFF736AZD	encode	32	FALSE	H4K20me1:astrocyte
human	chip	ENCFF920EUW	encode	32	FALSE	H3K9ac:DND-41
human	chip	ENCFF091QTN	encode	32	FALSE	H3K9me3:DND-41
human	chip	ENCFF659QTS	encode	32	FALSE	H3K79me2:mammary epithelial cell female adult (50 years)
human	chip	ENCFF168RCB	encode	32	FALSE	H2AFZ:endothelial cell of umbilical vein male newborn
human	chip	ENCFF492JYB	encode	32	FALSE	H3K79me2:endothelial cell of umbilical vein male newborn
human	chip	ENCFF556JXZ	encode	32	FALSE	EZH2:fibroblast of dermis
human	chip	ENCFF528KDW	encode	32	FALSE	H3K79me2:fibroblast of lung female child (11 year) and male adult (45 years)
human	chip	ENCFF637OOB	encode	32	FALSE	H3K79me2:osteoblast
human	chip	ENCFF838MAH	encode	32	FALSE	H3K4me3:A549 treated with 0.02% ethanol for 1 hour
human	chip	ENCFF526GZE	encode	32	FALSE	H3K27ac:CD14-positive monocyte female
human	chip	ENCFF493ZLU	encode	32	FALSE	H3K27me3:CD14-positive monocyte female
human	chip	ENCFF981RED	encode	32	FALSE	H3K36me3:CD14-positive monocyte female
human	chip	ENCFF579IKK	encode	32	FALSE	H3K4me1:CD14-positive monocyte female
human	chip	ENCFF032QOM	encode	32	FALSE	H3K4me3:CD14-positive monocyte female
human	chip	ENCFF142KIH	encode	32	FALSE	H3K79me2:CD14-positive monocyte female
human	chip	ENCFF229JAM	encode	32	FALSE	H3K9me3:CD14-positive monocyte female
human	chip	ENCFF772DVW	encode	32	FALSE	H4K20me1:CD14-positive monocyte female
human	chip	ENCFF645TWL	encode	32	FALSE	H3K4me3:A549 treated with 100 nM dexamethasone for 1 hour
human	chip	ENCFF808VAQ	encode	32	FALSE	H3K9ac:A549 treated with 0.02% ethanol for 1 hour
human	chip	ENCFF769OSR	encode	32	FALSE	H3K27me3:DND-41
human	chip	ENCFF923UUB	encode	32	FALSE	H3K9me3:endothelial cell of umbilical vein male newborn
human	chip	ENCFF967TSR	encode	32	FALSE	EZH2:HeLa-S3
human	chip	ENCFF485BCI	encode	32	FALSE	H3K9me3:HepG2
human	chip	ENCFF080TRB	encode	32	FALSE	H3K9ac:CD14-positive monocyte female
human	chip	ENCFF644KJR	encode	32	FALSE	H3K4me3:osteoblast
human	chip	ENCFF815PSP	encode	32	FALSE	H3K27me3:myotube
human	chip	ENCFF896GKF	encode	32	FALSE	HDAC6:K562
human	chip	ENCFF935JRI	encode	32	FALSE	PHF8:H1-hESC
human	chip	ENCFF974NBA	encode	32	FALSE	CTCF:CD14-positive monocyte female
human	chip	ENCFF375NRQ	encode	32	FALSE	H3K79me2:A549 treated with 0.02% ethanol for 1 hour
human	chip	ENCFF243FNC	encode	32	FALSE	HDAC6:H1-hESC
human	chip	ENCFF779YFX	encode	32	FALSE	SAP30:H1-hESC
human	chip	ENCFF008SLD	encode	32	FALSE	SUZ12:H1-hESC
human	chip	ENCFF151HDM	encode	32	FALSE	CREBBP:K562
human	chip	ENCFF952ESR	encode	32	FALSE	CBX3:K562
human	chip	ENCFF624BHU	encode	32	FALSE	KAT2B:K562
human	chip	ENCFF563TWG	encode	32	FALSE	SIRT6:K562
human	chip	ENCFF208PNQ	encode	32	FALSE	SUZ12:K562
human	chip	ENCFF744LTW	encode	32	FALSE	CTCF:A549 treated with 100 nM dexamethasone for 1 hour
human	chip	ENCFF152JNI	encode	32	FALSE	H2AFZ:A549 treated with 0.02% ethanol for 1 hour
human	chip	ENCFF681WFO	encode	32	FALSE	H3K27ac:A549 treated with 0.02% ethanol for 1 hour
human	chip	ENCFF069CME	encode	32	FALSE	H3K27me3:A549 treated with 0.02% ethanol for 1 hour
human	chip	ENCFF151OKU	encode	32	FALSE	H3K4me1:A549 treated with 0.02% ethanol for 1 hour
human	chip	ENCFF916SWF	encode	32	FALSE	H3K9me3:A549 treated with 0.02% ethanol for 1 hour
human	chip	ENCFF417UUX	encode	32	FALSE	H4K20me1:A549 treated with 0.02% ethanol for 1 hour
human	chip	ENCFF696PMM	encode	32	FALSE	H3K27ac:B cell female adult (27 years)
human	chip	ENCFF489CQP	encode	32	FALSE	EP300:H1-hESC
human	chip	ENCFF822ZVD	encode	32	FALSE	SIRT6:H1-hESC
human	chip	ENCFF100AEJ	encode	32	FALSE	SETDB1:K562
human	chip	ENCFF031CXE	encode	32	FALSE	CTCF:B cell female adult (27 years) and female adult (43 years)
human	chip	ENCFF883JHY	encode	32	FALSE	H2AFZ:B cell female adult (27 years) and female adult (43 years)
human	chip	ENCFF945VIU	encode	32	FALSE	H3K4me2:B cell female adult (27 years) and female adult (43 years)
human	chip	ENCFF575OWE	encode	32	FALSE	CHD7:H1-hESC
human	chip	ENCFF948IYF	encode	32	FALSE	HDAC2:H1-hESC
human	chip	ENCFF916KLB	encode	32	FALSE	KDM4A:H1-hESC
human	chip	ENCFF813CWF	encode	32	FALSE	WHSC1:K562
human	chip	ENCFF640PJT	encode	32	FALSE	H3K27ac:A549 treated with 100 nM dexamethasone for 1 hour
human	chip	ENCFF435QBI	encode	32	FALSE	H3K4me2:A549 treated with 0.02% ethanol for 1 hour
human	chip	ENCFF572IZL	encode	32	FALSE	H4K20me1:B cell female adult (27 years)
human	chip	ENCFF240XIO	encode	32	FALSE	FOXP2:SK-N-MC
human	chip	ENCFF600UCV	encode	32	FALSE	POLR2A:GM12878
human	chip	ENCFF839SCO	encode	32	FALSE	SRF:GM12878
human	chip	ENCFF557SNT	encode	32	FALSE	REST:GM12878
human	chip	ENCFF344JQP	encode	32	FALSE	USF1:GM12878
human	chip	ENCFF009FVW	encode	32	FALSE	JUND:HepG2
human	chip	ENCFF746QKY	encode	32	FALSE	SIN3A:HepG2
human	chip	ENCFF924RJY	encode	32	FALSE	USF1:HepG2
human	chip	ENCFF144IVU	encode	32	FALSE	POLR2A:HeLa-S3
human	chip	ENCFF535BIH	encode	32	FALSE	PBX3:GM12878
human	chip	ENCFF105MPH	encode	32	FALSE	TAF1:GM12878
human	chip	ENCFF424MMT	encode	32	FALSE	BATF:GM12878
human	chip	ENCFF107LDM	encode	32	FALSE	EBF1:GM12878
human	chip	ENCFF185INW	encode	32	FALSE	IRF4:GM12878
human	chip	ENCFF481DWO	encode	32	FALSE	TCF12:GM12878
human	chip	ENCFF898IWR	encode	32	FALSE	BCL11A:GM12878
human	chip	ENCFF399SZY	encode	32	FALSE	EP300:GM12878
human	chip	ENCFF806TFL	encode	32	FALSE	ZBTB33:GM12878
human	chip	ENCFF702MTT	encode	32	FALSE	PAX5:GM12878
human	chip	ENCFF834YUX	encode	32	FALSE	NR3C1:A549 treated with 500 pM dexamethasone for 1 hour
human	chip	ENCFF370ILE	encode	32	FALSE	NR3C1:A549 treated with 50 nM dexamethasone for 1 hour
human	chip	ENCFF548YOD	encode	32	FALSE	NR3C1:A549 treated with 5 nM dexamethasone for 1 hour
human	chip	ENCFF951FGK	encode	32	FALSE	POLR2A:A549 treated with 0.02% ethanol for 1 hour
human	chip	ENCFF688CLH	encode	32	FALSE	POLR2A:A549 treated with 100 nM dexamethasone for 1 hour
human	chip	ENCFF851GCH	encode	32	FALSE	PAX5:GM12878
human	chip	ENCFF648WCI	encode	32	FALSE	REST:H1-hESC
human	chip	ENCFF379IRQ	encode	32	FALSE	POLR2A:H1-hESC
human	chip	ENCFF689QWC	encode	32	FALSE	TAF1:H1-hESC
human	chip	ENCFF858SNG	encode	32	FALSE	FOSL2:HepG2
human	chip	ENCFF937PQQ	encode	32	FALSE	GABPA:HeLa-S3
human	chip	ENCFF147UKA	encode	32	FALSE	TAF1:HeLa-S3
human	chip	ENCFF174EJM	encode	32	FALSE	RXRA:HepG2
human	chip	ENCFF069VVC	encode	32	FALSE	POLR2A:GM12892
human	chip	ENCFF484MOG	encode	32	FALSE	POLR2AphosphoS5:GM12892
human	chip	ENCFF307XCZ	encode	32	FALSE	TAF1:GM12892
human	chip	ENCFF655OPV	encode	32	FALSE	POLR2AphosphoS5:H1-hESC
human	chip	ENCFF016XRZ	encode	32	FALSE	BHLHE40:HepG2
human	chip	ENCFF601JOJ	encode	32	FALSE	CTCF:HepG2
human	chip	ENCFF647IAI	encode	32	FALSE	POLR2AphosphoS5:GM12878
human	chip	ENCFF601RJF	encode	32	FALSE	POU2F2:GM12891
human	chip	ENCFF998DST	encode	32	FALSE	SPI1:GM12891
human	chip	ENCFF724GDC	encode	32	FALSE	POLR2A:GM12891
human	chip	ENCFF998MBP	encode	32	FALSE	POLR2AphosphoS5:GM12891
human	chip	ENCFF630ZKZ	encode	32	FALSE	TAF1:GM12891
human	chip	ENCFF132AXT	encode	32	FALSE	NR3C1:A549 treated with 0.02% ethanol for 1 hour
human	chip	ENCFF203IVF	encode	32	FALSE	BCL11A:H1-hESC
human	chip	ENCFF665USC	encode	32	FALSE	SIX5:H1-hESC
human	chip	ENCFF256MVQ	encode	32	FALSE	SP1:H1-hESC
human	chip	ENCFF571JNW	encode	32	FALSE	SIN3A:H1-hESC
human	chip	ENCFF715MYQ	encode	32	FALSE	TCF12:H1-hESC
human	chip	ENCFF133IZI	encode	32	FALSE	USF1:H1-hESC
human	chip	ENCFF941KEV	encode	32	FALSE	SRF:H1-hESC
human	chip	ENCFF401DOJ	encode	32	FALSE	GABPA:H1-hESC
human	chip	ENCFF169OSJ	encode	32	FALSE	ESR1:Ishikawa treated with 10 nM estradiol for 1 hour
human	chip	ENCFF185QLG	encode	32	FALSE	ESR1:Ishikawa treated with 0.02% dimethyl sulfoxide for 1 hour
human	chip	ENCFF341OGJ	encode	32	FALSE	EGR1:H1-hESC
human	chip	ENCFF894HFP	encode	32	FALSE	NR3C1:Ishikawa treated with 100 nM dexamethasone for 1 hour
human	chip	ENCFF951RXW	encode	32	FALSE	RXRA:GM12878
human	chip	ENCFF916XGL	encode	32	FALSE	SIX5:GM12878
human	chip	ENCFF883ERP	encode	32	FALSE	TCF12:HepG2
human	chip	ENCFF723BZQ	encode	32	FALSE	PAX5:GM12891
human	chip	ENCFF955MCC	encode	32	FALSE	REST:SK-N-SH
human	chip	ENCFF351OIU	encode	32	FALSE	GABPA:HepG2
human	chip	ENCFF353IMU	encode	32	FALSE	REST:HepG2
human	chip	ENCFF378NKG	encode	32	FALSE	POLR2A:HepG2
human	chip	ENCFF066KEN	encode	32	FALSE	TAF1:HepG2
human	chip	ENCFF464BAU	encode	32	FALSE	REST:Panc1
human	chip	ENCFF631ILW	encode	32	FALSE	REST:PFSK-1
human	chip	ENCFF995NTI	encode	32	FALSE	NR3C1:A549 treated with 100 nM dexamethasone for 1 hour
human	chip	ENCFF468WTB	encode	32	FALSE	ESR1:T47D treated with 100 nM genistein for 1 hour
human	chip	ENCFF525GZV	encode	32	FALSE	NR3C1:A549 treated with 0.02% ethanol for 1 hour
human	chip	ENCFF134SMY	encode	32	FALSE	RXRA:H1-hESC
human	chip	ENCFF537QIE	encode	32	FALSE	SP1:HepG2
human	chip	ENCFF870HVW	encode	32	FALSE	BCLAF1:GM12878
human	chip	ENCFF103EJS	encode	32	FALSE	ETS1:GM12878
human	chip	ENCFF373KCT	encode	32	FALSE	MEF2A:GM12878
human	chip	ENCFF481EHX	encode	32	FALSE	ATF3:H1-hESC
human	chip	ENCFF406PYH	encode	32	FALSE	YY1:H1-hESC
human	chip	ENCFF461IPU	encode	32	FALSE	ATF3:HepG2
human	chip	ENCFF240CAY	encode	32	FALSE	BCLAF1:K562
human	chip	ENCFF709BXS	encode	32	FALSE	POLR2A:Ishikawa treated with 0.02% dimethyl sulfoxide for 1 hour
human	chip	ENCFF294KFW	encode	32	FALSE	YY1:GM12891
human	chip	ENCFF491ZOF	encode	32	FALSE	EP300:H1-hESC
human	chip	ENCFF128BVN	encode	32	FALSE	JUND:H1-hESC
human	chip	ENCFF291YLM	encode	32	FALSE	ETS1:K562
human	chip	ENCFF811SWR	encode	32	FALSE	POLR2AphosphoS5:K562
human	chip	ENCFF079MWL	encode	32	FALSE	FOXA1:T47D treated with 0.02% dimethyl sulfoxide for 1 hour
human	chip	ENCFF577EAZ	encode	32	FALSE	NR3C1:Ishikawa treated with 0.02% ethanol for 1 hour
human	chip	ENCFF791XXJ	encode	32	FALSE	RAD21:H1-hESC
human	chip	ENCFF529CBU	encode	32	FALSE	FOXA1:HepG2
human	chip	ENCFF080FZD	encode	32	FALSE	HNF4A:HepG2
human	chip	ENCFF631VAT	encode	32	FALSE	E2F6:K562
human	chip	ENCFF023DPZ	encode	32	FALSE	ESR1:T47D treated with 0.02% dimethyl sulfoxide for 1 hour
human	chip	ENCFF908PGZ	encode	32	FALSE	GABPA:K562
human	chip	ENCFF070ERF	encode	32	FALSE	MAX:K562
human	chip	ENCFF876MPC	encode	32	FALSE	SIN3A:K562
human	chip	ENCFF871PVZ	encode	32	FALSE	RAD21:HepG2
human	chip	ENCFF895YUC	encode	32	FALSE	YY1:GM12892
human	chip	ENCFF160JKQ	encode	32	FALSE	TAF7:H1-hESC
human	chip	ENCFF772VBV	encode	32	FALSE	EP300:HepG2
human	chip	ENCFF222GQG	encode	32	FALSE	CTCF:SK-N-SH treated with 6 uM all-trans-retinoic acid for 48 hours
human	chip	ENCFF087JUG	encode	32	FALSE	RAD21:SK-N-SH treated with 6 uM all-trans-retinoic acid for 48 hours
human	chip	ENCFF183SML	encode	32	FALSE	YY1:SK-N-SH treated with 6 uM all-trans-retinoic acid for 48 hours
human	chip	ENCFF792BDE	encode	32	FALSE	HDAC2:HepG2
human	chip	ENCFF961EMF	encode	32	FALSE	ZBTB7A:K562
human	chip	ENCFF632WIC	encode	32	FALSE	USF1:SK-N-SH treated with 6 uM all-trans-retinoic acid for 48 hours
human	chip	ENCFF023AFF	encode	32	FALSE	YY1:K562
human	chip	ENCFF821PRO	encode	32	FALSE	SRF:GM12878
human	chip	ENCFF735TIA	encode	32	FALSE	BCL11A:H1-hESC
human	chip	ENCFF794LVU	encode	32	FALSE	POLR2AphosphoS5:HCT116
human	chip	ENCFF089QUB	encode	32	FALSE	REST:HeLa-S3
human	chip	ENCFF163CFH	encode	32	FALSE	FOXA1:HepG2
human	chip	ENCFF547IOW	encode	32	FALSE	POLR2A:K562
human	chip	ENCFF305LHR	encode	32	FALSE	NANOG:H1-hESC
human	chip	ENCFF331ETG	encode	32	FALSE	FOSL1:K562
human	chip	ENCFF384IZU	encode	32	FALSE	REST:K562
human	chip	ENCFF313EMB	encode	32	FALSE	GATA3:T47D treated with 0.02% dimethyl sulfoxide for 1 hour
human	chip	ENCFF916YVI	encode	32	FALSE	RAD21:GM12878
human	chip	ENCFF979PVN	encode	32	FALSE	ELF1:HepG2
human	chip	ENCFF336BUE	encode	32	FALSE	ZBTB33:HepG2
human	chip	ENCFF422BSY	encode	32	FALSE	EGR1:K562
human	chip	ENCFF872HOJ	encode	32	FALSE	MEF2C:GM12878
human	chip	ENCFF473IZV	encode	32	FALSE	CTCF:H1-hESC
human	chip	ENCFF626IVY	encode	32	FALSE	FOXA2:HepG2
human	chip	ENCFF870IIO	encode	32	FALSE	HNF4G:HepG2
human	chip	ENCFF665COJ	encode	32	FALSE	TAF7:K562
human	chip	ENCFF862ATB	encode	32	FALSE	THAP1:K562
human	chip	ENCFF683NGY	encode	32	FALSE	YY1:GM12878
human	chip	ENCFF641QFU	encode	32	FALSE	BCL3:GM12878
human	chip	ENCFF640QBB	encode	32	FALSE	HDAC2:H1-hESC
human	chip	ENCFF498IQF	encode	32	FALSE	FOSL1:H1-hESC
human	chip	ENCFF677ERZ	encode	32	FALSE	YY1:HepG2
human	chip	ENCFF619WVY	encode	32	FALSE	ATF3:K562
human	chip	ENCFF072MKT	encode	32	FALSE	MEF2A:K562
human	chip	ENCFF619NSR	encode	32	FALSE	SIX5:K562
human	chip	ENCFF352HRD	encode	32	FALSE	REST:HepG2
human	chip	ENCFF567DPU	encode	32	FALSE	POLR2AphosphoS5:Panc1
human	chip	ENCFF364BPR	encode	32	FALSE	REST:PFSK-1
human	chip	ENCFF689BDC	encode	32	FALSE	REST:SK-N-SH
human	chip	ENCFF602NKU	encode	32	FALSE	POLR2AphosphoS5:SK-N-SH
human	chip	ENCFF476PLO	encode	32	FALSE	SIN3A:SK-N-SH
human	chip	ENCFF238OET	encode	32	FALSE	POLR2AphosphoS5:PFSK-1
human	chip	ENCFF476BDL	encode	32	FALSE	SP1:A549 treated with 0.02% ethanol for 1 hour
human	chip	ENCFF618STH	encode	32	FALSE	TAF1:A549 treated with 0.02% ethanol for 1 hour
human	chip	ENCFF206RHP	encode	32	FALSE	POLR2AphosphoS5:HepG2
human	chip	ENCFF233ZLL	encode	32	FALSE	CTCF:K562
human	chip	ENCFF435PZF	encode	32	FALSE	POLR2AphosphoS5:SK-N-MC
human	chip	ENCFF882FLP	encode	32	FALSE	YY1:A549 treated with 0.02% ethanol for 1 hour
human	chip	ENCFF705EUJ	encode	32	FALSE	ATF3:A549 treated with 0.02% ethanol for 1 hour
human	chip	ENCFF527SIP	encode	32	FALSE	ELF1:A549 treated with 0.02% ethanol for 1 hour
human	chip	ENCFF509OEY	encode	32	FALSE	ETS1:A549 treated with 0.02% ethanol for 1 hour
human	chip	ENCFF865MYW	encode	32	FALSE	FOXA1:A549 treated with 100 nM dexamethasone for 1 hour
human	chip	ENCFF896FCK	encode	32	FALSE	GABPA:A549 treated with 0.02% ethanol for 1 hour
human	chip	ENCFF295LJY	encode	32	FALSE	ZBTB33:A549 treated with 0.02% ethanol for 1 hour
human	chip	ENCFF842TXL	encode	32	FALSE	ZBTB7A:HepG2
human	chip	ENCFF166KIG	encode	32	FALSE	POLR2A:endothelial cell of umbilical vein newborn
human	chip	ENCFF074TFD	encode	32	FALSE	POLR2AphosphoS5:endothelial cell of umbilical vein newborn
human	chip	ENCFF373MQA	encode	32	FALSE	ESR1:T47D treated with 100 nM bisphenol A for 30 minutes
human	chip	ENCFF992ZMC	encode	32	FALSE	CTCF:Ishikawa treated with 0.02% dimethyl sulfoxide for 1 hour
human	chip	ENCFF342FDS	encode	32	FALSE	TAF1:SK-N-SH
human	chip	ENCFF517WBB	encode	32	FALSE	BCL3:A549 treated with 0.02% ethanol for 1 hour
human	chip	ENCFF003HJB	encode	32	FALSE	CEBPB:HepG2
human	chip	ENCFF732LDY	encode	32	FALSE	ATF2:GM12878
human	chip	ENCFF564YOV	encode	32	FALSE	NFATC1:GM12878
human	chip	ENCFF937ONI	encode	32	FALSE	TAF1:PFSK-1
human	chip	ENCFF340TFY	encode	32	FALSE	FOSL2:A549 treated with 0.02% ethanol for 1 hour
human	chip	ENCFF355REQ	encode	32	FALSE	REST:A549 treated with 0.02% ethanol for 1 hour
human	chip	ENCFF042IFX	encode	32	FALSE	TCF12:A549 treated with 0.02% ethanol for 1 hour
human	chip	ENCFF004DHQ	encode	32	FALSE	ESR1:Ishikawa treated with 100 nM bisphenol A for 1 hour
human	chip	ENCFF027PQW	encode	32	FALSE	REST:GM12878
human	chip	ENCFF668SKC	encode	32	FALSE	PML:K562
human	chip	ENCFF249CGE	encode	32	FALSE	STAT5A:GM12878
human	chip	ENCFF157FKC	encode	32	FALSE	CREB1:A549 treated with 0.02% ethanol for 1 hour
human	chip	ENCFF655WPA	encode	32	FALSE	CREB1:A549 treated with 0.02% ethanol for 1 hour
human	chip	ENCFF529JIR	encode	32	FALSE	FOXA1:A549 treated with 0.02% ethanol for 1 hour
human	chip	ENCFF165UOQ	encode	32	FALSE	JUND:A549 treated with 0.02% ethanol for 1 hour
human	chip	ENCFF357OHD	encode	32	FALSE	EGR1:GM12878
human	chip	ENCFF655JEP	encode	32	FALSE	MTA3:GM12878
human	chip	ENCFF335BBU	encode	32	FALSE	RUNX3:GM12878
human	chip	ENCFF950JFN	encode	32	FALSE	TEAD4:K562
human	chip	ENCFF043CDP	encode	32	FALSE	SIX5:A549 treated with 0.02% ethanol for 1 hour
human	chip	ENCFF369URM	encode	32	FALSE	SIN3A:A549 treated with 0.02% ethanol for 1 hour
human	chip	ENCFF388KAP	encode	32	FALSE	NFIC:GM12878
human	chip	ENCFF738ISI	encode	32	FALSE	STAT5A:K562
human	chip	ENCFF600YIF	encode	32	FALSE	NR2F2:K562
human	chip	ENCFF646PFR	encode	32	FALSE	CBX3:K562
human	chip	ENCFF651CUK	encode	32	FALSE	TRIM28:K562
human	chip	ENCFF415KJH	encode	32	FALSE	JUND:HCT116
human	chip	ENCFF142PEQ	encode	32	FALSE	CTCF:HCT116
human	chip	ENCFF008ACO	encode	32	FALSE	JUND:SK-N-SH
human	chip	ENCFF459CCO	encode	32	FALSE	JUND:MCF-7
human	chip	ENCFF496DGW	encode	32	FALSE	REST:HL-60
human	chip	ENCFF724AUK	encode	32	FALSE	GABPA:HL-60
human	chip	ENCFF771XTJ	encode	32	FALSE	POLR2AphosphoS5:HL-60
human	chip	ENCFF443HSG	encode	32	FALSE	POLR2AphosphoS5:neural cell
human	chip	ENCFF973NJP	encode	32	FALSE	SPI1:HL-60
human	chip	ENCFF970LMA	encode	32	FALSE	JUND:T47D
human	chip	ENCFF085GMS	encode	32	FALSE	eGFP-NR4A1:K562 genetically modified using stable transfection
human	chip	ENCFF115ZOD	encode	32	FALSE	eGFP-HDAC8:K562 genetically modified using stable transfection
human	chip	ENCFF879COR	encode	32	FALSE	eGFP-GATA2:K562 genetically modified using stable transfection
human	chip	ENCFF105OZZ	encode	32	FALSE	CTCF:H54
human	chip	ENCFF606NRM	encode	32	FALSE	CTCF:GM10248
human	chip	ENCFF238GME	encode	32	FALSE	CTCF:GM10266
human	chip	ENCFF553JDS	encode	32	FALSE	CTCF:GM13976
human	chip	ENCFF983RTJ	encode	32	FALSE	CTCF:GM13977
human	chip	ENCFF251SEQ	encode	32	FALSE	CTCF:GM20000
human	chip	ENCFF975VIV	encode	32	FALSE	POLR2A:H1-hESC
human	chip	ENCFF586WDJ	encode	32	FALSE	CTCF:H1-hESC
human	chip	ENCFF273CND	encode	32	FALSE	CTCF:LNCaP clone FGC
human	chip	ENCFF006FZE	encode	32	FALSE	MYC:MCF-7 originated from MCF-7
human	chip	ENCFF608JCM	encode	32	FALSE	MYC:MCF-7 originated from MCF-7
human	chip	ENCFF663QKE	encode	32	FALSE	POLR2A:MCF-7 originated from MCF-7
human	chip	ENCFF697ZLF	encode	32	FALSE	CTCF:MCF-7 originated from MCF-7
human	chip	ENCFF298WLL	encode	32	FALSE	MYC:MCF-7
human	chip	ENCFF849IUY	encode	32	FALSE	CTCF:MCF-7
human	chip	ENCFF628MBW	encode	32	FALSE	CTCF:MCF-7 treated with 100 nM 17B-estradiol for 45 minutes
human	chip	ENCFF120OYZ	encode	32	FALSE	CTCF:medulloblastoma
human	chip	ENCFF344MYT	encode	32	FALSE	CTCF:A549
human	chip	ENCFF261CVM	encode	32	FALSE	CTCF:keratinocyte female
human	chip	ENCFF292KXW	encode	32	FALSE	CTCF:spleen female adult (20 years) and female adult (30 years)
human	chip	ENCFF239BIV	encode	32	FALSE	NFYB:GM12878
human	chip	ENCFF878TJY	encode	32	FALSE	NFYA:GM12878
human	chip	ENCFF720RCP	encode	32	FALSE	KAT2A:GM12878
human	chip	ENCFF087OWB	encode	32	FALSE	SUPT20H:GM12878
human	chip	ENCFF636KMF	encode	32	FALSE	ZZZ3:GM12878
human	chip	ENCFF219FDG	encode	32	FALSE	FOS:MCF 10A originated from MCF 10A treated with 1 uM afimoxifene for 36 hours
human	chip	ENCFF546GVT	encode	32	FALSE	FOS:MCF 10A genetically modified using stable transfection treated with 1 uM afimoxifene for 4 hours
human	chip	ENCFF047ZQF	encode	32	FALSE	FOS:MCF 10A genetically modified using stable transfection treated with 1 uM afimoxifene for 12 hours
human	chip	ENCFF202JSQ	encode	32	FALSE	STAT3:MCF 10A genetically modified using stable transfection treated with 1 uM afimoxifene for 12 hours
human	chip	ENCFF532TVO	encode	32	FALSE	MYC:MCF 10A genetically modified using stable transfection treated with 0.01% ethanol for 36 hours
human	chip	ENCFF338VNY	encode	32	FALSE	FOS:MCF 10A genetically modified using stable transfection treated with 0.01% ethanol for 36 hours
human	chip	ENCFF224YUA	encode	32	FALSE	STAT3:MCF 10A genetically modified using stable transfection treated with 0.01% ethanol for 36 hours
human	chip	ENCFF869KFA	encode	32	FALSE	POLR2A:MCF 10A genetically modified using stable transfection treated with 0.01% ethanol for 36 hours
human	chip	ENCFF960CHO	encode	32	FALSE	STAT3:MCF 10A originated from MCF 10A treated with 1 uM afimoxifene for 36 hours
human	chip	ENCFF715OCD	encode	32	FALSE	POLR2A:MCF 10A originated from MCF 10A treated with 1 uM afimoxifene for 36 hours
human	chip	ENCFF152LRB	encode	32	FALSE	H3K4me3:A549
human	chip	ENCFF078VLY	encode	32	FALSE	CTCF:AG04449
human	chip	ENCFF665GSY	encode	32	FALSE	H3K4me3:AG04449
human	chip	ENCFF416EBF	encode	32	FALSE	H3K9me3:AG04450
human	chip	ENCFF098HRZ	encode	32	FALSE	H3K27me3:AG04450
human	chip	ENCFF671LAW	encode	32	FALSE	H3K27ac:AG04450
human	chip	ENCFF993AJR	encode	32	FALSE	CTCF:AG04450
human	chip	ENCFF229ICS	encode	32	FALSE	H3K4me3:AG04450
human	chip	ENCFF640EZJ	encode	32	FALSE	CTCF:AG09309
human	chip	ENCFF252FYX	encode	32	FALSE	H3K4me3:AG09309
human	chip	ENCFF336CTF	encode	32	FALSE	CTCF:AG09319
human	chip	ENCFF175JFX	encode	32	FALSE	H3K4me3:AG09319
human	chip	ENCFF694SQA	encode	32	FALSE	CTCF:AG10803
human	chip	ENCFF150CNL	encode	32	FALSE	H3K4me3:AG10803
human	chip	ENCFF475VZY	encode	32	FALSE	CTCF:fibroblast of the aortic adventitia female
human	chip	ENCFF029UXF	encode	32	FALSE	H3K4me3:fibroblast of the aortic adventitia female
human	chip	ENCFF314PWW	encode	32	FALSE	H3K4me3:BE2C
human	chip	ENCFF578IWZ	encode	32	FALSE	CTCF:BE2C
human	chip	ENCFF225GEQ	encode	32	FALSE	H3K36me3:BJ
human	chip	ENCFF890AJI	encode	32	FALSE	H3K27me3:BJ
human	chip	ENCFF770QSA	encode	32	FALSE	H3K4me3:BJ
human	chip	ENCFF354SRQ	encode	32	FALSE	CTCF:BJ
human	chip	ENCFF141QAK	encode	32	FALSE	H3K36me3:Caco-2
human	chip	ENCFF468RGR	encode	32	FALSE	H3K27me3:Caco-2
human	chip	ENCFF109LUV	encode	32	FALSE	H3K4me3:Caco-2
human	chip	ENCFF473QVA	encode	32	FALSE	CTCF:Caco-2
human	chip	ENCFF778UUA	encode	32	FALSE	H3K4me3:B cell female adult (43 years)
human	chip	ENCFF035KWP	encode	32	FALSE	H3K4me3:B cell female adult (27 years)
human	chip	ENCFF372TOU	encode	32	FALSE	H3K36me3:GM06990
human	chip	ENCFF750NUB	encode	32	FALSE	H3K27me3:GM06990
human	chip	ENCFF851EPY	encode	32	FALSE	H3K4me3:GM06990
human	chip	ENCFF272DTZ	encode	32	FALSE	CTCF:GM06990
human	chip	ENCFF928ETA	encode	32	FALSE	H3K4me3:GM12864
human	chip	ENCFF593YIG	encode	32	FALSE	CTCF:GM12864
human	chip	ENCFF599QMA	encode	32	FALSE	H3K4me3:GM12865
human	chip	ENCFF676FHP	encode	32	FALSE	CTCF:GM12865
human	chip	ENCFF489APG	encode	32	FALSE	CTCF:GM12873
human	chip	ENCFF086QBD	encode	32	FALSE	CTCF:GM12874
human	chip	ENCFF718PYZ	encode	32	FALSE	H3K4me3:GM12875
human	chip	ENCFF171MDW	encode	32	FALSE	H3K36me3:GM12878
human	chip	ENCFF039JOT	encode	32	FALSE	H3K27me3:GM12878
human	chip	ENCFF583MDQ	encode	32	FALSE	H3K4me3:GM12878
human	chip	ENCFF591TLE	encode	32	FALSE	H3K4me3:cardiac mesoderm
human	chip	ENCFF421AVJ	encode	32	FALSE	H3K4me3:cardiac mesoderm
human	chip	ENCFF475OPJ	encode	32	FALSE	H3K36me3:cardiac mesoderm
human	chip	ENCFF176JHR	encode	32	FALSE	H3K36me3:cardiac mesoderm
human	chip	ENCFF797MUR	encode	32	FALSE	H3K36me3:cardiac mesoderm
human	chip	ENCFF681IUI	encode	32	FALSE	H3K36me3:cardiac mesoderm
human	chip	ENCFF054IIB	encode	32	FALSE	H3K27me3:cardiac mesoderm
human	chip	ENCFF055WTJ	encode	32	FALSE	H3K27me3:cardiac mesoderm
human	chip	ENCFF699QRQ	encode	32	FALSE	H3K27me3:cardiac mesoderm
human	chip	ENCFF440OLV	encode	32	FALSE	H3K27me3:cardiac mesoderm
human	chip	ENCFF823NVC	encode	32	FALSE	H3K4me3:cardiac mesoderm
human	chip	ENCFF013QVO	encode	32	FALSE	H3K4me3:cardiac mesoderm
human	chip	ENCFF181RQZ	encode	32	FALSE	H3K4me3:H7-hESC
human	chip	ENCFF652IGB	encode	32	FALSE	H3K36me3:H7-hESC
human	chip	ENCFF518RVU	encode	32	FALSE	H3K27me3:H7-hESC
human	chip	ENCFF424JNY	encode	32	FALSE	CTCF:astrocyte of the spinal cord
human	chip	ENCFF510YMH	encode	32	FALSE	H3K4me3:astrocyte of the spinal cord
human	chip	ENCFF072YMW	encode	32	FALSE	H3K4me3:astrocyte of the cerebellum
human	chip	ENCFF757YRI	encode	32	FALSE	CTCF:astrocyte of the cerebellum
human	chip	ENCFF210HSY	encode	32	FALSE	CTCF:brain microvascular endothelial cell
human	chip	ENCFF256KXI	encode	32	FALSE	H3K4me3:brain microvascular endothelial cell
human	chip	ENCFF493FOT	encode	32	FALSE	H3K4me3:cardiac fibroblast
human	chip	ENCFF921GHG	encode	32	FALSE	CTCF:cardiac fibroblast female
human	chip	ENCFF419MUF	encode	32	FALSE	H3K4me3:cardiac fibroblast female
human	chip	ENCFF467BZS	encode	32	FALSE	CTCF:cardiac muscle cell
human	chip	ENCFF269FSL	encode	32	FALSE	H3K4me3:cardiac muscle cell
human	chip	ENCFF844WPW	encode	32	FALSE	CTCF:choroid plexus epithelial cell
human	chip	ENCFF129PMO	encode	32	FALSE	H3K4me3:choroid plexus epithelial cell
human	chip	ENCFF620LDT	encode	32	FALSE	CTCF:HCT116
human	chip	ENCFF176SFX	encode	32	FALSE	H3K4me3:HCT116
human	chip	ENCFF659HPU	encode	32	FALSE	CTCF:epithelial cell of esophagus
human	chip	ENCFF901LXI	encode	32	FALSE	H3K4me3:epithelial cell of esophagus
human	chip	ENCFF342FTF	encode	32	FALSE	H3K4me3:HEK293
human	chip	ENCFF772IJJ	encode	32	FALSE	H3K27me3:HeLa-S3 G1b phase
human	chip	ENCFF521FCP	encode	32	FALSE	H3K36me3:HeLa-S3 G1b phase
human	chip	ENCFF509ECR	encode	32	FALSE	H3K4me3:HeLa-S3 G1b phase
human	chip	ENCFF104ECN	encode	32	FALSE	H3K36me3:HepG2
human	chip	ENCFF419FUZ	encode	32	FALSE	H3K27me3:HepG2
human	chip	ENCFF777EVS	encode	32	FALSE	H3K4me3:HepG2
human	chip	ENCFF380PGD	encode	32	FALSE	CTCF:foreskin fibroblast male newborn
human	chip	ENCFF259BDX	encode	32	FALSE	H3K4me3:foreskin fibroblast male newborn
human	chip	ENCFF044HJS	encode	32	FALSE	H3K4me3:HFF-Myc originated from foreskin fibroblast
human	chip	ENCFF839WGK	encode	32	FALSE	CTCF:HFF-Myc originated from foreskin fibroblast
human	chip	ENCFF334AJI	encode	32	FALSE	H3K4me3:HL-60
human	chip	ENCFF914EDX	encode	32	FALSE	CTCF:HL-60
human	chip	ENCFF499KDV	encode	32	FALSE	H3K4me3:mammary epithelial cell female
human	chip	ENCFF587EDB	encode	32	FALSE	CTCF:mammary epithelial cell female
human	chip	ENCFF816IUS	encode	32	FALSE	CTCF:fibroblast of mammary gland female
human	chip	ENCFF024BEV	encode	32	FALSE	H3K4me3:fibroblast of mammary gland female
human	chip	ENCFF702TBG	encode	32	FALSE	CTCF:fibroblast of pulmonary artery
human	chip	ENCFF104DXZ	encode	32	FALSE	H3K4me3:fibroblast of pulmonary artery
human	chip	ENCFF117BRM	encode	32	FALSE	CTCF:fibroblast of lung
human	chip	ENCFF103CWS	encode	32	FALSE	H3K4me3:fibroblast of lung
human	chip	ENCFF045WHX	encode	32	FALSE	H3K36me3:kidney epithelial cell
human	chip	ENCFF558NEF	encode	32	FALSE	H3K27me3:kidney epithelial cell
human	chip	ENCFF354SQM	encode	32	FALSE	H3K4me3:kidney epithelial cell
human	chip	ENCFF640EBA	encode	32	FALSE	CTCF:kidney epithelial cell
human	chip	ENCFF732MRP	encode	32	FALSE	CTCF:retinal pigment epithelial cell
human	chip	ENCFF405LBE	encode	32	FALSE	H3K4me3:retinal pigment epithelial cell
human	chip	ENCFF661CPQ	encode	32	FALSE	H3K36me3:endothelial cell of umbilical vein male newborn
human	chip	ENCFF669KWL	encode	32	FALSE	H3K4me3:endothelial cell of umbilical vein male newborn
human	chip	ENCFF993XMQ	encode	32	FALSE	H3K27me3:endothelial cell of umbilical vein male newborn
human	chip	ENCFF734VFU	encode	32	FALSE	CTCF:fibroblast of villous mesenchyme
human	chip	ENCFF254FXT	encode	32	FALSE	H3K4me3:fibroblast of villous mesenchyme
human	chip	ENCFF017AFO	encode	32	FALSE	H3K4me3:Jurkat clone E61
human	chip	ENCFF440XMD	encode	32	FALSE	H3K36me3:K562
human	chip	ENCFF847JMY	encode	32	FALSE	H3K4me3:K562
human	chip	ENCFF675GVW	encode	32	FALSE	CTCF:K562
human	chip	ENCFF315WID	encode	32	FALSE	H3K4me3:LNCaP clone FGC
human	chip	ENCFF551DQV	encode	32	FALSE	CTCF:MCF-7
human	chip	ENCFF530LJW	encode	32	FALSE	H3K4me3:MCF-7
human	chip	ENCFF227YKR	encode	32	FALSE	H3K4me3:CD14-positive monocyte female
human	chip	ENCFF934UNQ	encode	32	FALSE	H3K27me3:CD14-positive monocyte female
human	chip	ENCFF977ZXO	encode	32	FALSE	CTCF:NB4
human	chip	ENCFF493FQG	encode	32	FALSE	H3K4me3:NB4
human	chip	ENCFF761RHS	encode	32	FALSE	CTCF:foreskin fibroblast male newborn
human	chip	ENCFF442WNT	encode	32	FALSE	H3K4me3:foreskin fibroblast male newborn
human	chip	ENCFF721SBI	encode	32	FALSE	H3K4me3:keratinocyte female
human	chip	ENCFF638EOB	encode	32	FALSE	H3K36me3:keratinocyte female
human	chip	ENCFF339PQD	encode	32	FALSE	CTCF:fibroblast of lung male adult (45 years)
human	chip	ENCFF626WKG	encode	32	FALSE	H3K4me3:fibroblast of lung male adult (45 years)
human	chip	ENCFF840SHA	encode	32	FALSE	H3K4me3:Panc1
human	chip	ENCFF585EEJ	encode	32	FALSE	CTCF:epithelial cell of proximal tubule
human	chip	ENCFF451ARW	encode	32	FALSE	H3K4me3:epithelial cell of proximal tubule
human	chip	ENCFF492DQI	encode	32	FALSE	H3K36me3:bronchial epithelial cell
human	chip	ENCFF880KYS	encode	32	FALSE	H3K4me3:bronchial epithelial cell
human	chip	ENCFF068KKR	encode	32	FALSE	H3K27me3:bronchial epithelial cell
human	chip	ENCFF877SOO	encode	32	FALSE	H3K4me3:SK-N-MC
human	chip	ENCFF754WGM	encode	32	FALSE	H3K36me3:SK-N-SH treated with 6 uM all-trans-retinoic acid for 48 hours
human	chip	ENCFF588ANO	encode	32	FALSE	H3K27me3:SK-N-SH treated with 6 uM all-trans-retinoic acid for 48 hours
human	chip	ENCFF749OUM	encode	32	FALSE	H3K4me3:SK-N-SH treated with 6 uM all-trans-retinoic acid for 48 hours
human	chip	ENCFF338EKW	encode	32	FALSE	H3K4me3:skeletal muscle cell
human	chip	ENCFF272MMD	encode	32	FALSE	H3K4me3:WERI-Rb-1
human	chip	ENCFF548YUO	encode	32	FALSE	CTCF:WERI-Rb-1
human	chip	ENCFF181HKY	encode	32	FALSE	H3K4me3:WI38 genetically modified using stable transfection treated with 20 nM afimoxifene for 72 hours
human	chip	ENCFF319QVY	encode	32	FALSE	H3K4me3:WI38
human	chip	ENCFF645TQU	encode	32	FALSE	CTCF:WI38
human	chip	ENCFF338VRO	encode	32	FALSE	MYC:A549
human	chip	ENCFF751HWN	encode	32	FALSE	CTCF:A549
human	chip	ENCFF840MLF	encode	32	FALSE	RAD21:A549
human	chip	ENCFF356QCU	encode	32	FALSE	POLR2AphosphoS2:A549
human	chip	ENCFF221XZD	encode	32	FALSE	CEBPB:A549
human	chip	ENCFF469XZI	encode	32	FALSE	ZNF384:GM12878
human	chip	ENCFF440TNS	encode	32	FALSE	ESRRA:GM12878
human	chip	ENCFF195RAW	encode	32	FALSE	CUX1:GM12878
human	chip	ENCFF116XIJ	encode	32	FALSE	JUND:GM12878
human	chip	ENCFF100QMI	encode	32	FALSE	MAFK:GM12878
human	chip	ENCFF109XHK	encode	32	FALSE	SIN3A:GM12878
human	chip	ENCFF417WYL	encode	32	FALSE	E2F4:GM12878
human	chip	ENCFF061ZIL	encode	32	FALSE	TBL1XR1:GM12878
human	chip	ENCFF256TBW	encode	32	FALSE	MAZ:GM12878
human	chip	ENCFF308NKV	encode	32	FALSE	ELK1:GM12878
human	chip	ENCFF118ZGB	encode	32	FALSE	RCOR1:GM12878
human	chip	ENCFF977NLF	encode	32	FALSE	EP300:GM12878
human	chip	ENCFF322MQW	encode	32	FALSE	CHD1:GM12878
human	chip	ENCFF348NRU	encode	32	FALSE	MAX:GM12878
human	chip	ENCFF167VDA	encode	32	FALSE	EP300:GM12878
human	chip	ENCFF482UOW	encode	32	FALSE	MXI1:GM12878
human	chip	ENCFF945XXY	encode	32	FALSE	BHLHE40:GM12878
human	chip	ENCFF086FEO	encode	32	FALSE	POLR2AphosphoS2:GM12878
human	chip	ENCFF972SJN	encode	32	FALSE	ZNF143:GM12878
human	chip	ENCFF578TBN	encode	32	FALSE	CTCF:GM12878
human	chip	ENCFF293CPQ	encode	32	FALSE	NRF1:GM12878
human	chip	ENCFF782WWH	encode	32	FALSE	SMC3:GM12878
human	chip	ENCFF170NTY	encode	32	FALSE	EBF1:GM12878
human	chip	ENCFF766HMR	encode	32	FALSE	CHD2:GM12878
human	chip	ENCFF983EKB	encode	32	FALSE	BRCA1:GM12878
human	chip	ENCFF109ZHE	encode	32	FALSE	USF2:GM12878
human	chip	ENCFF950RYY	encode	32	FALSE	STAT3:GM12878
human	chip	ENCFF300YPA	encode	32	FALSE	RFX5:GM12878
human	chip	ENCFF595QZS	encode	32	FALSE	IRF3:GM12878
human	chip	ENCFF899KXS	encode	32	FALSE	NFE2:GM12878
human	chip	ENCFF554YCY	encode	32	FALSE	TBP:GM12878
human	chip	ENCFF483PQP	encode	32	FALSE	WRNIP1:GM12878
human	chip	ENCFF350OAA	encode	32	FALSE	SIN3A:H1-hESC
human	chip	ENCFF173BEC	encode	32	FALSE	GTF2F1:H1-hESC
human	chip	ENCFF594ALF	encode	32	FALSE	BACH1:H1-hESC
human	chip	ENCFF640RNH	encode	32	FALSE	MAFK:H1-hESC
human	chip	ENCFF318NSO	encode	32	FALSE	CHD2:H1-hESC
human	chip	ENCFF563QHP	encode	32	FALSE	CHD1:H1-hESC
human	chip	ENCFF377SDG	encode	32	FALSE	ZNF143:H1-hESC
human	chip	ENCFF620MRE	encode	32	FALSE	BRCA1:H1-hESC
human	chip	ENCFF878ZLF	encode	32	FALSE	MYC:H1-hESC
human	chip	ENCFF744ISC	encode	32	FALSE	JUND:H1-hESC
human	chip	ENCFF815WEI	encode	32	FALSE	JUN:H1-hESC
human	chip	ENCFF052TRV	encode	32	FALSE	TBP:H1-hESC
human	chip	ENCFF515ERL	encode	32	FALSE	NRF1:H1-hESC
human	chip	ENCFF757FPX	encode	32	FALSE	USF2:H1-hESC
human	chip	ENCFF913JGA	encode	32	FALSE	RAD21:H1-hESC
human	chip	ENCFF027CMH	encode	32	FALSE	RFX5:H1-hESC
human	chip	ENCFF949NBY	encode	32	FALSE	MAFK:HeLa-S3
human	chip	ENCFF703ZFU	encode	32	FALSE	SUPT20H:HeLa-S3
human	chip	ENCFF637LQS	encode	32	FALSE	GTF2F1:HeLa-S3
human	chip	ENCFF613BCN	encode	32	FALSE	TBP:HeLa-S3
human	chip	ENCFF495UJE	encode	32	FALSE	MAZ:HepG2
human	chip	ENCFF322XIA	encode	32	FALSE	CEBPZ:HepG2
human	chip	ENCFF116CGF	encode	32	FALSE	ARID3A:HepG2
human	chip	ENCFF085SFU	encode	32	FALSE	RCOR1:HepG2
human	chip	ENCFF016QMU	encode	32	FALSE	MAX:HepG2
human	chip	ENCFF348USU	encode	32	FALSE	BHLHE40:HepG2
human	chip	ENCFF432IMS	encode	32	FALSE	EP300:HepG2
human	chip	ENCFF789EFR	encode	32	FALSE	SMC3:HepG2
human	chip	ENCFF037LMD	encode	32	FALSE	POLR2AphosphoS2:HepG2
human	chip	ENCFF191NNV	encode	32	FALSE	BRCA1:HepG2
human	chip	ENCFF931OYF	encode	32	FALSE	MAFK:HepG2
human	chip	ENCFF227GPX	encode	32	FALSE	RFX5:HepG2
human	chip	ENCFF748HVA	encode	32	FALSE	MAFK:HepG2
human	chip	ENCFF998ARN	encode	32	FALSE	MAFF:HepG2
human	chip	ENCFF138VIL	encode	32	FALSE	CHD2:HepG2
human	chip	ENCFF154FVM	encode	32	FALSE	CEBPB:HepG2
human	chip	ENCFF256YKN	encode	32	FALSE	RAD21:HepG2
human	chip	ENCFF032ECF	encode	32	FALSE	NRF1:HepG2
human	chip	ENCFF720EHK	encode	32	FALSE	JUND:HepG2
human	chip	ENCFF147UHT	encode	32	FALSE	TBP:HepG2
human	chip	ENCFF842VSX	encode	32	FALSE	CHD1:IMR-90
human	chip	ENCFF089OHX	encode	32	FALSE	MAZ:IMR-90
human	chip	ENCFF171ZVC	encode	32	FALSE	RCOR1:IMR-90
human	chip	ENCFF329BBV	encode	32	FALSE	MAFK:IMR-90
human	chip	ENCFF256DUS	encode	32	FALSE	CTCF:IMR-90
human	chip	ENCFF879GKM	encode	32	FALSE	RAD21:IMR-90
human	chip	ENCFF712KEF	encode	32	FALSE	CEBPB:IMR-90
human	chip	ENCFF339TEC	encode	32	FALSE	HCFC1:K562
human	chip	ENCFF200ZIM	encode	32	FALSE	CUX1:K562
human	chip	ENCFF540SQX	encode	32	FALSE	ZNF384:K562
human	chip	ENCFF267EQO	encode	32	FALSE	ZC3H11A:K562
human	chip	ENCFF345MES	encode	32	FALSE	JUN:K562
human	chip	ENCFF932GTA	encode	32	FALSE	GATA1:K562
human	chip	ENCFF792ZTJ	encode	32	FALSE	ELK1:K562
human	chip	ENCFF796GHK	encode	32	FALSE	MAX:K562
human	chip	ENCFF990MNV	encode	32	FALSE	UBTF:K562
human	chip	ENCFF424NIV	encode	32	FALSE	ARID3A:K562
human	chip	ENCFF505BKT	encode	32	FALSE	UBTF:K562
human	chip	ENCFF012SWD	encode	32	FALSE	TBL1XR1:K562
human	chip	ENCFF805ZUL	encode	32	FALSE	TBL1XR1:K562
human	chip	ENCFF976DAC	encode	32	FALSE	RCOR1:K562
human	chip	ENCFF836PHI	encode	32	FALSE	BACH1:K562
human	chip	ENCFF907QZG	encode	32	FALSE	EP300:K562
human	chip	ENCFF881EJC	encode	32	FALSE	POLR2AphosphoS2:K562
human	chip	ENCFF585OJQ	encode	32	FALSE	JUN:K562 treated with interferon alpha for 30 minutes
human	chip	ENCFF291VIM	encode	32	FALSE	MAFF:K562
human	chip	ENCFF677COF	encode	32	FALSE	MYC:K562
human	chip	ENCFF093VAP	encode	32	FALSE	IRF1:K562 treated with interferon gamma for 30 minutes
human	chip	ENCFF452YAU	encode	32	FALSE	IRF1:K562 treated with interferon alpha for 6 hours
human	chip	ENCFF050CCI	encode	32	FALSE	CTCF:K562
human	chip	ENCFF024PVQ	encode	32	FALSE	JUND:K562
human	chip	ENCFF559GNS	encode	32	FALSE	RFX5:K562
human	chip	ENCFF811ZGP	encode	32	FALSE	ZNF143:K562
human	chip	ENCFF667QJZ	encode	32	FALSE	MYC:K562 treated with interferon gamma for 30 minutes
human	chip	ENCFF176RYJ	encode	32	FALSE	IRF1:K562 treated with interferon gamma for 6 hours
human	chip	ENCFF918SEG	encode	32	FALSE	IRF1:K562 treated with interferon alpha for 30 minutes
human	chip	ENCFF505LZQ	encode	32	FALSE	BHLHE40:K562
human	chip	ENCFF387DUZ	encode	32	FALSE	SMC3:K562
human	chip	ENCFF509GUW	encode	32	FALSE	MAFK:K562
human	chip	ENCFF918DNW	encode	32	FALSE	MXI1:K562
human	chip	ENCFF727KHF	encode	32	FALSE	TBP:K562
human	chip	ENCFF868FYM	encode	32	FALSE	TAL1:K562
human	chip	ENCFF349YBX	encode	32	FALSE	GTF2F1:K562
human	chip	ENCFF430NNH	encode	32	FALSE	CEBPB:K562
human	chip	ENCFF266FDB	encode	32	FALSE	USF2:K562
human	chip	ENCFF097REV	encode	32	FALSE	STAT1:K562 treated with interferon gamma for 6 hours
human	chip	ENCFF597CEP	encode	32	FALSE	POLR2A:K562
human	chip	ENCFF276GCO	encode	32	FALSE	SMARCB1:K562
human	chip	ENCFF110DDG	encode	32	FALSE	SMARCA4:K562
human	chip	ENCFF058BQT	encode	32	FALSE	POLR2A:K562 treated with interferon gamma for 30 minutes
human	chip	ENCFF376NTC	encode	32	FALSE	RFX5:SK-N-SH
human	chip	ENCFF470CFY	encode	32	FALSE	MXI1:SK-N-SH
human	chip	ENCFF969FAZ	encode	32	FALSE	JUND:SK-N-SH
human	chip	ENCFF944FHB	encode	32	FALSE	CTCF:SK-N-SH
human	chip	ENCFF961VQG	encode	32	FALSE	ZNF274:GM08714
human	chip	ENCFF935KTD	encode	32	FALSE	IKZF1:GM12878
human	chip	ENCFF725QBH	encode	32	FALSE	NR2C2:GM12878
human	chip	ENCFF985ZEV	encode	32	FALSE	YY1:GM12878
human	chip	ENCFF562PRB	encode	32	FALSE	CTBP2:H1-hESC
human	chip	ENCFF723MAM	encode	32	FALSE	SUZ12:H1-hESC
human	chip	ENCFF240UKK	encode	32	FALSE	H3K4me1:HCT116
human	chip	ENCFF329BPA	encode	32	FALSE	H3K27ac:HCT116
human	chip	ENCFF208YVO	encode	32	FALSE	TRIM28:HEK293
human	chip	ENCFF367HGG	encode	32	FALSE	ZNF263:HEK293
human	chip	ENCFF822JCS	encode	32	FALSE	FOS:endothelial cell of umbilical vein newborn
human	chip	ENCFF543BEX	encode	32	FALSE	GATA2:endothelial cell of umbilical vein newborn
human	chip	ENCFF767MPH	encode	32	FALSE	ZNF274:K562
human	chip	ENCFF009LSV	encode	32	FALSE	TRIM28:K562
human	chip	ENCFF937QUK	encode	32	FALSE	H3K9ac:K562
human	chip	ENCFF712XRE	encode	32	FALSE	H3K4me3:K562
human	chip	ENCFF928NWQ	encode	32	FALSE	H3K27me3:K562
human	chip	ENCFF761XBZ	encode	32	FALSE	H3K4me1:K562
human	chip	ENCFF388VDO	encode	32	FALSE	ZNF274:K562
human	chip	ENCFF477WFX	encode	32	FALSE	YY1:K562
human	chip	ENCFF781FFF	encode	32	FALSE	GATA2:K562
human	chip	ENCFF893JAF	encode	32	FALSE	NR2C2:K562
human	chip	ENCFF422PHA	encode	32	FALSE	SETDB1:K562
human	chip	ENCFF081UQC	encode	32	FALSE	H3K27me3:MCF-7
human	chip	ENCFF754TEC	encode	32	FALSE	H3K9me3:MCF-7
human	chip	ENCFF986ZEW	encode	32	FALSE	H3K27ac:MCF-7
human	chip	ENCFF263GHK	encode	32	FALSE	ZNF274:NT2/D1
human	chip	ENCFF314EQX	encode	32	FALSE	H3K9me3:NT2/D1
human	chip	ENCFF162DCZ	encode	32	FALSE	H3K4me1:NT2/D1
human	chip	ENCFF729JYJ	encode	32	FALSE	H3K36me3:NT2/D1
human	chip	ENCFF865WLD	encode	32	FALSE	H3K9ac:NT2/D1
human	chip	ENCFF928RUE	encode	32	FALSE	H3K4me3:NT2/D1
human	chip	ENCFF336PTU	encode	32	FALSE	H3K27me3:NT2/D1
human	chip	ENCFF830JAP	encode	32	FALSE	YY1:NT2/D1
human	chip	ENCFF922FRM	encode	32	FALSE	H3K4me3:Panc1
human	chip	ENCFF135DCA	encode	32	FALSE	H3K4me1:Panc1
human	chip	ENCFF541JDS	encode	32	FALSE	H3K27ac:Panc1
human	chip	ENCFF742SZL	encode	32	FALSE	TCF7L2:Panc1
human	chip	ENCFF738YHN	encode	32	FALSE	GATA1:erythroblast male
human	chip	ENCFF679FNB	encode	32	FALSE	GATA1:erythroblast embryo (16-19 weeks)
human	chip	ENCFF470CHC	encode	32	FALSE	H3K4me3:mononuclear cell male
human	chip	ENCFF887GSQ	encode	32	FALSE	H3K9me3:mononuclear cell male
human	chip	ENCFF316ZVD	encode	32	FALSE	H3K4me1:mononuclear cell male
human	chip	ENCFF475ESO	encode	32	FALSE	H3K27me3:mononuclear cell male
human	chip	ENCFF740KGG	encode	32	FALSE	POLR2A:Raji
human	chip	ENCFF962SPQ	encode	32	FALSE	GATA3:SH-SY5Y
human	chip	ENCFF295BOZ	encode	32	FALSE	GATA2:SH-SY5Y
human	chip	ENCFF198YAZ	encode	32	FALSE	JUN:K562 treated with interferon gamma for 30 minutes
human	chip	ENCFF576GQM	encode	32	FALSE	MYC:K562 treated with interferon gamma for 6 hours
human	chip	ENCFF518ATL	encode	32	FALSE	MYC:K562 treated with interferon alpha for 6 hours
human	chip	ENCFF081FTI	encode	32	FALSE	JUN:K562 treated with interferon gamma for 6 hours
human	chip	ENCFF040RHL	encode	32	FALSE	JUN:K562 treated with interferon alpha for 6 hours
human	chip	ENCFF998JTX	encode	32	FALSE	STAT2:K562 treated with interferon alpha for 30 minutes
human	chip	ENCFF501LIV	encode	32	FALSE	STAT1:K562 treated with interferon alpha for 6 hours
human	chip	ENCFF364CEV	encode	32	FALSE	STAT1:K562 treated with interferon alpha for 30 minutes
human	chip	ENCFF042IXM	encode	32	FALSE	POLR2A:K562 treated with interferon gamma for 6 hours
human	chip	ENCFF904LCF	encode	32	FALSE	POLR2A:K562 treated with interferon alpha for 6 hours
human	chip	ENCFF002ZYX	encode	32	FALSE	POLR2A:K562 treated with interferon alpha for 30 minutes
human	chip	ENCFF028KGK	encode	32	FALSE	MYC:K562 treated with interferon alpha for 30 minutes
human	chip	ENCFF442BPG	encode	32	FALSE	MITF:K562
human	chip	ENCFF115ALQ	encode	32	FALSE	NFE2:K562
human	chip	ENCFF059XSX	encode	32	FALSE	SMAD5:K562
human	chip	ENCFF328UEJ	encode	32	FALSE	ETV6:K562
human	chip	ENCFF717JWL	encode	32	FALSE	H3K4me1:HEK293
human	chip	ENCFF902RQI	encode	32	FALSE	H3K9me3:HEK293
human	chip	ENCFF788XNP	encode	32	FALSE	H3K4me3:GM08714
human	chip	ENCFF924OSQ	encode	32	FALSE	H3K36me3:Panc1
human	chip	ENCFF248QSM	encode	32	FALSE	H3K27me3:Panc1
human	chip	ENCFF845JSM	encode	32	FALSE	H3K4me1:SK-N-SH
human	chip	ENCFF555ZEF	encode	32	FALSE	H3K4me3:SK-N-SH
human	chip	ENCFF932EUO	encode	32	FALSE	H3K9me3:SK-N-SH
human	chip	ENCFF143WKK	encode	32	FALSE	H3K27ac:SK-N-SH
human	chip	ENCFF869ZLL	encode	32	FALSE	H3K9me3:neuron originated from H9
human	chip	ENCFF889ZOU	encode	32	FALSE	SMC3:IMR-90
human	chip	ENCFF141ZUP	encode	32	FALSE	H3K9me3:kidney male adult (67 years)
human	chip	ENCFF732IFW	encode	32	FALSE	EP300:upper lobe of left lung female adult (51 year)
human	chip	ENCFF190PRO	encode	32	FALSE	H3K27ac:cardiac muscle cell
human	chip	ENCFF218VMU	encode	32	FALSE	H3K9me3:heart left ventricle female adult (53 years)
human	chip	ENCFF034RXK	encode	32	FALSE	H3K27ac:stomach male adult (34 years)
human	chip	ENCFF203SHR	encode	32	FALSE	H3K4me2:skeletal muscle satellite cell female adult originated from mesodermal cell
human	chip	ENCFF663RRL	encode	32	FALSE	H3K27ac:IMR-90
human	chip	ENCFF268COV	encode	32	FALSE	CTCF:esophagus squamous epithelium female adult (51 year)
human	chip	ENCFF828RQS	encode	32	FALSE	H3K9me3:stomach smooth muscle female adult (84 years)
human	chip	ENCFF731PKC	encode	32	FALSE	H3K4me3:mesenchymal stem cell originated from adipose tissue
human	chip	ENCFF033HWS	encode	32	FALSE	H3K27ac:muscle layer of colon female adult (56 years)
human	chip	ENCFF357KCF	encode	32	FALSE	ZEB2:K562
human	chip	ENCFF432HNP	encode	32	FALSE	eGFP-ZBTB10:HEK293 genetically modified using site-specific recombination originated from HEK293
human	chip	ENCFF562RUL	encode	32	FALSE	H4K8ac:IMR-90
human	chip	ENCFF412AZH	encode	32	FALSE	CTCF:omental fat pad male adult (54 years)
human	chip	ENCFF896NIM	encode	32	FALSE	H3K9me3:mucosa of stomach male adult (59 years)
human	chip	ENCFF411ROG	encode	32	FALSE	eGFP-ID3:K562 genetically modified using stable transfection
human	chip	ENCFF852DRP	encode	32	FALSE	H3K4me3:OCI-LY7
human	chip	ENCFF506BWA	encode	32	FALSE	H3K9me3:Peyer's patch female adult (53 years)
human	chip	ENCFF843LVW	encode	32	FALSE	H3K9me3:B cell female adult (43 years)
human	chip	ENCFF295RJI	encode	32	FALSE	H3K36me3:trophoblast cell originated from H1-hESC
human	chip	ENCFF249QCY	encode	32	FALSE	eGFP-KLF10:HEK293 genetically modified using site-specific recombination originated from HEK293
human	chip	ENCFF802IHY	encode	32	FALSE	H3K9ac:mesenchymal stem cell originated from adipose tissue
human	chip	ENCFF099BUE	encode	32	FALSE	NEUROD1:MCF-7
human	chip	ENCFF526VJO	encode	32	FALSE	H3K27ac:CD8-positive, alpha-beta T cell male adult (21 year)
human	chip	ENCFF676VSY	encode	32	FALSE	H3K27ac:GM23248
human	chip	ENCFF529XBR	encode	32	FALSE	3xFLAG-KLF16:HepG2 genetically modified using CRISPR
human	chip	ENCFF039XKQ	encode	32	FALSE	HSF1:GM12878
human	chip	ENCFF076DVZ	encode	32	FALSE	H3K4me1:kidney male adult (67 years)
human	chip	ENCFF505ACR	encode	32	FALSE	RCOR1:SK-N-SH
human	chip	ENCFF249LCG	encode	32	FALSE	3xFLAG-ZNF614:HepG2 genetically modified using CRISPR
human	chip	ENCFF339XUQ	encode	32	FALSE	eGFP-ZNF2:HEK293 genetically modified using site-specific recombination originated from HEK293
human	chip	ENCFF845OGQ	encode	32	FALSE	H3K4me1:NCI-H929
human	chip	ENCFF735XKQ	encode	32	FALSE	H3K36me3:muscle layer of colon female adult (56 years)
human	chip	ENCFF414NQV	encode	32	FALSE	H3K36me3:angular gyrus female adult (75 years)
human	chip	ENCFF743KWB	encode	32	FALSE	H3K27ac:subcutaneous abdominal adipose tissue nuclear fraction female adult (49 years)
human	chip	ENCFF979RNH	encode	32	FALSE	ZNF407:K562
human	chip	ENCFF579ALH	encode	32	FALSE	eGFP-ZNF175:K562 genetically modified using CRISPR
human	chip	ENCFF325XXG	encode	32	FALSE	H3K27me3:common myeloid progenitor, CD34-positive male adult (36 years)
human	chip	ENCFF793OOX	encode	32	FALSE	eGFP-ZNF585B:HEK293 genetically modified using site-specific recombination originated from HEK293
human	chip	ENCFF692FAL	encode	32	FALSE	H3K27me3:CD4-positive, alpha-beta memory T cell
human	chip	ENCFF601NLG	encode	32	FALSE	H3K27ac:CD14-positive monocyte male adult (21 year)
human	chip	ENCFF301WTK	encode	32	FALSE	H3K27ac:mesenchymal stem cell originated from H1-hESC
human	chip	ENCFF103CRE	encode	32	FALSE	H3K4me1:foreskin keratinocyte male newborn
human	chip	ENCFF117XJK	encode	32	FALSE	CTCF:adrenal gland female adult (51 year)
human	chip	ENCFF854OYD	encode	32	FALSE	HNRNPK:K562
human	chip	ENCFF194NPN	encode	32	FALSE	H3K27ac:temporal lobe male adult (81 year)
human	chip	ENCFF710EKC	encode	32	FALSE	ATF7:GM12878
human	chip	ENCFF477GTH	encode	32	FALSE	H3K27ac:thoracic aorta male adult (37 years)
human	chip	ENCFF285DLJ	encode	32	FALSE	BCLAF1:HepG2
human	chip	ENCFF662VRT	encode	32	FALSE	TAF1:liver female child (4 years)
human	chip	ENCFF448PHV	encode	32	FALSE	H3K4me3:mammary epithelial cell female adult (50 years)
human	chip	ENCFF436YJO	encode	32	FALSE	TARDBP:GM12878
human	chip	ENCFF186CZK	encode	32	FALSE	H3K27ac:middle frontal area 46 female adult (75 years)
human	chip	ENCFF649GIG	encode	32	FALSE	CUX1:MCF-7
human	chip	ENCFF791FIG	encode	32	FALSE	eGFP-TFDP1:K562 genetically modified using stable transfection
human	chip	ENCFF820KSO	encode	32	FALSE	eGFP-ZNF600:HEK293 genetically modified using site-specific recombination originated from HEK293
human	chip	ENCFF556OUI	encode	32	FALSE	H3K9me2:SU-DHL-6
human	chip	ENCFF498EZK	encode	32	FALSE	ZNF579:MCF-7
human	chip	ENCFF970ISQ	encode	32	FALSE	eGFP-ZNF148:K562 genetically modified using stable transfection
human	chip	ENCFF707FCC	encode	32	FALSE	H3K9me3:brain female embryo (120 days)
human	chip	ENCFF107XFS	encode	32	FALSE	PLRG1:HepG2
human	chip	ENCFF567JHI	encode	32	FALSE	3xFLAG-SP5:HepG2 genetically modified using CRISPR
human	chip	ENCFF372YWG	encode	32	FALSE	H3K4me3:H1-hESC
human	chip	ENCFF439FBA	encode	32	FALSE	eGFP-ZNF10:HEK293 genetically modified using site-specific recombination originated from HEK293
human	chip	ENCFF308QXV	encode	32	FALSE	H3K36me3:foreskin fibroblast male newborn
human	chip	ENCFF485JCV	encode	32	FALSE	eGFP-ZNF184:HEK293 genetically modified using site-specific recombination originated from HEK293
human	chip	ENCFF501YDC	encode	32	FALSE	H3K9ac:liver male adult (31 year)
human	chip	ENCFF609KBN	encode	32	FALSE	eGFP-BCL11A:HEK293 genetically modified using site-specific recombination originated from HEK293
human	chip	ENCFF144OXR	encode	32	FALSE	H3K9me3:natural killer cell male adult (21 year)
human	chip	ENCFF777EIM	encode	32	FALSE	H2AFZ:neural stem progenitor cell originated from H9
human	chip	ENCFF741JWI	encode	32	FALSE	eGFP-ZNF623:HEK293 genetically modified using site-specific recombination originated from HEK293
human	chip	ENCFF103YRF	encode	32	FALSE	H3K27me3:cingulate gyrus male adult (81 year)
human	chip	ENCFF640DMT	encode	32	FALSE	H3K4me1:heart right ventricle male child (3 years)
human	chip	ENCFF911ZOQ	encode	32	FALSE	H3K4me1:skeletal muscle satellite cell female adult originated from mesodermal cell
human	chip	ENCFF559WKE	encode	32	FALSE	EGR1:K562
human	chip	ENCFF162QDX	encode	32	FALSE	H3K36me3:colonic mucosa female adult (56 years)
human	chip	ENCFF656AYV	encode	32	FALSE	HDAC3:K562
human	chip	ENCFF846QJB	encode	32	FALSE	H3K9me3:gastroesophageal sphincter female adult (53 years)
human	chip	ENCFF046ZOY	encode	32	FALSE	POLR2A:suprapubic skin female adult (51 year)
human	chip	ENCFF413JBK	encode	32	FALSE	H3K4me1:foreskin keratinocyte male newborn
human	chip	ENCFF976WZF	encode	32	FALSE	CTCF:upper lobe of left lung male adult (37 years)
human	chip	ENCFF455RLT	encode	32	FALSE	CTCF:OCI-LY7
human	chip	ENCFF947AXY	encode	32	FALSE	ZFX:C4-2B
human	chip	ENCFF731PVG	encode	32	FALSE	eGFP-ZNF26:HEK293 genetically modified using site-specific recombination originated from HEK293
human	chip	ENCFF535TPQ	encode	32	FALSE	H3K27me3:neurosphere female embryo (17 weeks) originated from ganglionic eminence
human	chip	ENCFF017WTF	encode	32	FALSE	ZNF592:MCF-7
human	chip	ENCFF592FPI	encode	32	FALSE	H3K27ac:heart right ventricle male child (3 years)
human	chip	ENCFF468HHO	encode	32	FALSE	H3K27ac:placenta embryo (16 weeks)
human	chip	ENCFF481PMC	encode	32	FALSE	ATF3:K562
human	chip	ENCFF158LCC	encode	32	FALSE	CTCF:spleen male adult (54 years)
human	chip	ENCFF866XWN	encode	32	FALSE	ARNT:HepG2
human	chip	ENCFF910ZUF	encode	32	FALSE	FOXP1:HepG2
human	chip	ENCFF226ZWP	encode	32	FALSE	DACH1:K562
human	chip	ENCFF605DZE	encode	32	FALSE	3xFLAG-KDM6A:HepG2 genetically modified using CRISPR
human	chip	ENCFF490AFN	encode	32	FALSE	POLR2A:adrenal gland female adult (53 years)
human	chip	ENCFF311RLQ	encode	32	FALSE	POLR2A:K562
human	chip	ENCFF778OGY	encode	32	FALSE	XRCC5:HepG2
human	chip	ENCFF065CFJ	encode	32	FALSE	H3K4me3:cingulate gyrus male adult (81 year)
human	chip	ENCFF710HLV	encode	32	FALSE	H3K4me1:subcutaneous abdominal adipose tissue nuclear fraction female adult (81 year)
human	chip	ENCFF225KQB	encode	32	FALSE	POLR2AphosphoS5:stomach male adult (37 years)
human	chip	ENCFF817TFH	encode	32	FALSE	POLR2A:upper lobe of left lung male adult (54 years)
human	chip	ENCFF869IEP	encode	32	FALSE	ZNF830:K562
human	chip	ENCFF521HRT	encode	32	FALSE	H3K4me3:Parathyroid adenoma male adult (62 years)
human	chip	ENCFF098QMC	encode	32	FALSE	TARDBP:K562
human	chip	ENCFF385GLF	encode	32	FALSE	H3K36me3:hepatocyte originated from H9
human	chip	ENCFF711MPU	encode	32	FALSE	H3K9me3:iPS-18c female adult (48 years)
human	chip	ENCFF607JRN	encode	32	FALSE	H3K27ac:Parathyroid adenoma male adult (65 years)
human	chip	ENCFF486EQJ	encode	32	FALSE	H3K36me3:esophagus male adult (34 years)
human	chip	ENCFF766AYD	encode	32	FALSE	H3K27ac:breast epithelium female adult (53 years)
human	chip	ENCFF740JWV	encode	32	FALSE	H4K5ac:mesendoderm originated from H1-hESC
human	chip	ENCFF958QFI	encode	32	FALSE	H3K4me1:trophoblast cell originated from H1-hESC
human	chip	ENCFF244LXR	encode	32	FALSE	H3K9me3:pancreas male adult (34 years)
human	chip	ENCFF721VWV	encode	32	FALSE	H3K9me3:stomach smooth muscle male adult (59 years)
human	chip	ENCFF539YKP	encode	32	FALSE	H3K4me3:spinal cord female embryo (113 days)
human	chip	ENCFF889OOM	encode	32	FALSE	H3K4me1:Loucy
human	chip	ENCFF542YUX	encode	32	FALSE	H3K56ac:mesendoderm originated from H1-hESC
human	chip	ENCFF561BGB	encode	32	FALSE	H3K4me1:endodermal cell originated from HUES64
human	chip	ENCFF832QFE	encode	32	FALSE	H3K27me3:ovary female adult (30 years)
human	chip	ENCFF847VYT	encode	32	FALSE	SMAD1:K562
human	chip	ENCFF967TUN	encode	32	FALSE	CTCF:suprapubic skin male adult (54 years)
human	chip	ENCFF745YIN	encode	32	FALSE	GABPA:liver male adult (32 years)
human	chip	ENCFF337KXY	encode	32	FALSE	H3K27me3:common myeloid progenitor, CD34-positive
human	chip	ENCFF475YJV	encode	32	FALSE	H2AK9ac:IMR-90
human	chip	ENCFF994ANB	encode	32	FALSE	H3K36me3:trophoblast cell originated from H1-hESC
human	chip	ENCFF770CZV	encode	32	FALSE	MCM7:K562
human	chip	ENCFF367UUW	encode	32	FALSE	eGFP-GABPA:MCF-7 genetically modified using stable transfection
human	chip	ENCFF357JHD	encode	32	FALSE	ZNF444:MCF-7
human	chip	ENCFF757GDD	encode	32	FALSE	POLR2A:stomach female adult (51 year)
human	chip	ENCFF040ICX	encode	32	FALSE	H3K36me3:neurosphere female embryo (17 weeks) originated from cortex
human	chip	ENCFF390VRQ	encode	32	FALSE	H3K4ac:IMR-90
human	chip	ENCFF967TET	encode	32	FALSE	H3K4me1:layer of hippocampus male adult (81 year)
human	chip	ENCFF931NXG	encode	32	FALSE	RFX1:K562
human	chip	ENCFF328RKQ	encode	32	FALSE	H3K27ac:T-helper 17 cell treated with phorbol 13-acetate 12-myristate , ionomycin
human	chip	ENCFF569CSW	encode	32	FALSE	SRF:GM12878
human	chip	ENCFF894TNN	encode	32	FALSE	eGFP-SALL1:HEK293 genetically modified using site-specific recombination originated from HEK293
human	chip	ENCFF597ZGD	encode	32	FALSE	H3K4me3:cerebellum male adult (53 years)
human	chip	ENCFF020WCV	encode	32	FALSE	H3K36me3:middle frontal area 46 male adult (81 year)
human	chip	ENCFF640UBB	encode	32	FALSE	H3K27me3:sigmoid colon male adult (34 years)
human	chip	ENCFF784OCR	encode	32	FALSE	SNIP1:MCF-7
human	chip	ENCFF153LTQ	encode	32	FALSE	H3K27me3:CD4-positive, alpha-beta T cell
human	chip	ENCFF657WHR	encode	32	FALSE	H3K9me3:CD8-positive, alpha-beta memory T cell
human	chip	ENCFF029GLM	encode	32	FALSE	eGFP-SALL2:HEK293 genetically modified using site-specific recombination originated from HEK293
human	chip	ENCFF431NKO	encode	32	FALSE	H3K9me3:trophoblast cell originated from H1-hESC
human	chip	ENCFF958RRJ	encode	32	FALSE	H3K4me2:neural cell
human	chip	ENCFF773MPY	encode	32	FALSE	H3K4me3:common myeloid progenitor, CD34-positive
human	chip	ENCFF162UNP	encode	32	FALSE	EZH2:GM23338 male adult (53 years) originated from GM23248
human	chip	ENCFF604ZUW	encode	32	FALSE	EZH2:HCT116
human	chip	ENCFF329YTM	encode	32	FALSE	EP300:testis male adult (37 years)
human	chip	ENCFF087SPC	encode	32	FALSE	H3K27me3:placental basal plate female embryo (40 weeks)
human	chip	ENCFF064LQT	encode	32	FALSE	ATF2:HepG2
human	chip	ENCFF830DPZ	encode	32	FALSE	EP300:omental fat pad male adult (54 years)
human	chip	ENCFF998ZUC	encode	32	FALSE	TAF15:K562
human	chip	ENCFF010NMW	encode	32	FALSE	H3K56ac:H9
human	chip	ENCFF590LKJ	encode	32	FALSE	H3K36me3:muscle layer of colon female adult (77 years)
human	chip	ENCFF376KWR	encode	32	FALSE	H3K4me1:foreskin melanocyte male newborn
human	chip	ENCFF722ASP	encode	32	FALSE	H3K4me1:trophoblast female embryo (20 weeks)
human	chip	ENCFF589BOI	encode	32	FALSE	FUS:K562
human	chip	ENCFF500LDJ	encode	32	FALSE	H3K4me1:middle frontal area 46 male adult (81 year)
human	chip	ENCFF322YEU	encode	32	FALSE	NFATC3:K562
human	chip	ENCFF786NJZ	encode	32	FALSE	H3K79me2:B cell female adult (27 years)
human	chip	ENCFF521VPM	encode	32	FALSE	PCBP1:K562
human	chip	ENCFF981FNN	encode	32	FALSE	H3K4me3:DOHH2
human	chip	ENCFF244ONW	encode	32	FALSE	H3K9me3:adrenal gland male adult (37 years)
human	chip	ENCFF627OFU	encode	32	FALSE	H3K27ac:urinary bladder male adult (34 years)
human	chip	ENCFF771KZZ	encode	32	FALSE	3xFLAG-RAD21:HepG2 genetically modified using CRISPR
human	chip	ENCFF575ZQY	encode	32	FALSE	H2BK20ac:IMR-90
human	chip	ENCFF029WKN	encode	32	FALSE	H3K4me1:muscle layer of duodenum male adult (73 years)
human	chip	ENCFF530IRV	encode	32	FALSE	H3K36me3:mucosa of rectum female adult (61 year)
human	chip	ENCFF458VHN	encode	32	FALSE	POLR2A:body of pancreas male adult (37 years)
human	chip	ENCFF224YHG	encode	32	FALSE	H3K9me3:IMR-90
human	chip	ENCFF058NKU	encode	32	FALSE	H3K9ac:MCF-7
human	chip	ENCFF726VVG	encode	32	FALSE	H3K27me3:esophagus squamous epithelium female adult (53 years)
human	chip	ENCFF605ROH	encode	32	FALSE	H3K14ac:H1-hESC
human	chip	ENCFF003DXG	encode	32	FALSE	H3K4me3:GM12878
human	chip	ENCFF368UUK	encode	32	FALSE	H2AFZ:MCF-7
human	chip	ENCFF797WZE	encode	32	FALSE	H3K4me3:angular gyrus female adult (75 years)
human	chip	ENCFF949PZX	encode	32	FALSE	H3K9me3:muscle layer of duodenum male adult (59 years)
human	chip	ENCFF242BZH	encode	32	FALSE	H3K9me3:esophagus squamous epithelium female adult (53 years)
human	chip	ENCFF605JJH	encode	32	FALSE	H3K9ac:substantia nigra female adult (75 years)
human	chip	ENCFF981CZJ	encode	32	FALSE	H3K27me3:neutrophil
human	chip	ENCFF014VAP	encode	32	FALSE	H3K9ac:Karpas-422
human	chip	ENCFF556MMP	encode	32	FALSE	H3K27ac:ACC112
human	chip	ENCFF583VZK	encode	32	FALSE	H3K4me1:OCI-LY7
human	chip	ENCFF293HQH	encode	32	FALSE	H3K36me3:common myeloid progenitor, CD34-positive male adult (42 years)
human	chip	ENCFF067WTK	encode	32	FALSE	NANOG:GM23338 male adult (53 years) originated from GM23248
human	chip	ENCFF718SOR	encode	32	FALSE	H3K9ac:endocrine pancreas male adult (46 years)
human	chip	ENCFF574SCO	encode	32	FALSE	H3K27me3:duodenal mucosa male adult (59 years)
human	chip	ENCFF121SET	encode	32	FALSE	HSF1:MCF-7
human	chip	ENCFF325LPL	encode	32	FALSE	H3K23me2:H9
human	chip	ENCFF818IGJ	encode	32	FALSE	H3K4me1:thyroid gland female adult (53 years)
human	chip	ENCFF827BUN	encode	32	FALSE	RFX5:A549
human	chip	ENCFF847IWJ	encode	32	FALSE	H3K4me1:germinal matrix male embryo (20 weeks)
human	chip	ENCFF678FKJ	encode	32	FALSE	H3K4me1:mesenchymal stem cell originated from H1-hESC
human	chip	ENCFF055YXU	encode	32	FALSE	H3K4me1:urinary bladder male adult (34 years)
human	chip	ENCFF085LTS	encode	32	FALSE	eGFP-KLF17:HEK293 genetically modified using site-specific recombination originated from HEK293
human	chip	ENCFF653DDA	encode	32	FALSE	CHAMP1:K562
human	chip	ENCFF383WLC	encode	32	FALSE	H3K9me3:aorta male adult (34 years)
human	chip	ENCFF596ZSJ	encode	32	FALSE	CTCF:bipolar neuron originated from GM23338 treated with 0.5 ug/mL doxycycline hyclate for 4 days
human	chip	ENCFF348LLH	encode	32	FALSE	FOXA2:HepG2
human	chip	ENCFF793QFH	encode	32	FALSE	HNRNPH1:HepG2
human	chip	ENCFF751QZF	encode	32	FALSE	CTCF:right atrium auricular region female adult (53 years)
human	chip	ENCFF626DKO	encode	32	FALSE	H3K27ac:placental basal plate male embryo (38 weeks)
human	chip	ENCFF534CCF	encode	32	FALSE	RFX1:MCF-7
human	chip	ENCFF601KKI	encode	32	FALSE	H3K4me1:lung female embryo (82 days)
human	chip	ENCFF469RQU	encode	32	FALSE	H3K36me3:iPS DF 19.11 male newborn
human	chip	ENCFF866DHV	encode	32	FALSE	CHD2:A549
human	chip	ENCFF893NOP	encode	32	FALSE	H3K27me3:heart right ventricle male adult (34 years)
human	chip	ENCFF977JAS	encode	32	FALSE	MCM7:K562
human	chip	ENCFF310WCC	encode	32	FALSE	POLR2A:upper lobe of left lung female adult (53 years)
human	chip	ENCFF898WWB	encode	32	FALSE	EZH2:neural progenitor cell originated from H9
human	chip	ENCFF604LTF	encode	32	FALSE	H3K27ac:transverse colon male adult (54 years)
human	chip	ENCFF291BYX	encode	32	FALSE	H3K9me3:cingulate gyrus female adult (75 years)
human	chip	ENCFF651IGX	encode	32	FALSE	H3K27ac:ascending aorta female adult (53 years)
human	chip	ENCFF621RES	encode	32	FALSE	H3K9me3:cingulate gyrus male adult (81 year)
human	chip	ENCFF978QZR	encode	32	FALSE	eGFP-ZNF768:HEK293 genetically modified using site-specific recombination originated from HEK293
human	chip	ENCFF863VDR	encode	32	FALSE	CTCF:gastrocnemius medialis female adult (51 year)
human	chip	ENCFF583TMU	encode	32	FALSE	3xFLAG-KMT2B:HepG2 genetically modified using CRISPR
human	chip	ENCFF910GAU	encode	32	FALSE	CTCF:OCI-LY1
human	chip	ENCFF722YGP	encode	32	FALSE	3xFLAG-HMG20A:HepG2 genetically modified using CRISPR
human	chip	ENCFF198UIH	encode	32	FALSE	eGFP-ZNF76:HEK293 genetically modified using site-specific recombination originated from HEK293
human	chip	ENCFF629RRF	encode	32	FALSE	ZNF24:GM12878
human	chip	ENCFF297ZVT	encode	32	FALSE	H3K36me3:neutrophil male
human	chip	ENCFF711WLJ	encode	32	FALSE	SAFB:K562
human	chip	ENCFF521BFE	encode	32	FALSE	H3K36me3:small intestine female adult (30 years)
human	chip	ENCFF983HIO	encode	32	FALSE	H3K27ac:right cardiac atrium male adult (34 years)
human	chip	ENCFF772SIL	encode	32	FALSE	H3K4me3:placenta male embryo (16 weeks)
human	chip	ENCFF786YLI	encode	32	FALSE	CTCF:esophagus muscularis mucosa female adult (53 years)
human	chip	ENCFF292GRD	encode	32	FALSE	H3K79me2:SK-N-SH
human	chip	ENCFF051KWV	encode	32	FALSE	eGFP-ZIK1:HEK293 genetically modified using site-specific recombination originated from HEK293
human	chip	ENCFF791ZIC	encode	32	FALSE	ZNF622:GM12878
human	chip	ENCFF088GRY	encode	32	FALSE	HDAC2:K562
human	chip	ENCFF491HAF	encode	32	FALSE	H3K4me3:foreskin keratinocyte male newborn
human	chip	ENCFF895GSC	encode	32	FALSE	H3K4me3:muscle layer of duodenum male adult (73 years)
human	chip	ENCFF603RHJ	encode	32	FALSE	H3K4me1:heart right ventricle male adult (34 years)
human	chip	ENCFF158CYH	encode	32	FALSE	eGFP-KLF9:HEK293 genetically modified using site-specific recombination originated from HEK293
human	chip	ENCFF149KEA	encode	32	FALSE	H3K9ac:OCI-LY1
human	chip	ENCFF993HZN	encode	32	FALSE	eGFP-ZNF280C:HEK293 genetically modified using site-specific recombination originated from HEK293
human	chip	ENCFF981JSZ	encode	32	FALSE	H3K27me3:layer of hippocampus male adult (73 years)
human	chip	ENCFF939VMB	encode	32	FALSE	eGFP-ZBTB44:HEK293 genetically modified using site-specific recombination originated from HEK293
human	chip	ENCFF657DIW	encode	32	FALSE	RNF2:K562
human	chip	ENCFF900REU	encode	32	FALSE	CREM:K562
human	chip	ENCFF236HUG	encode	32	FALSE	H3K4me3:CD4-positive, alpha-beta memory T cell
human	chip	ENCFF866QGH	encode	32	FALSE	H3K36me3:spleen female adult (30 years)
human	chip	ENCFF275XPP	encode	32	FALSE	H3K36me3:esophagus squamous epithelium female adult (53 years)
human	chip	ENCFF645VAU	encode	32	FALSE	MCM5:K562
human	chip	ENCFF507JDZ	encode	32	FALSE	H3K4me3:foreskin fibroblast male newborn
human	chip	ENCFF843EUT	encode	32	FALSE	eGFP-ZNF639:HEK293 genetically modified using site-specific recombination originated from HEK293
human	chip	ENCFF288IVG	encode	32	FALSE	H3K36me3:right lobe of liver female adult (53 years)
human	chip	ENCFF574PCV	encode	32	FALSE	FOXA2:liver female child (4 years)
human	chip	ENCFF777EGG	encode	32	FALSE	H3K27me3:CD14-positive monocyte male adult (21 year)
human	chip	ENCFF119EVR	encode	32	FALSE	H3K18ac:trophoblast cell originated from H1-hESC
human	chip	ENCFF133RYX	encode	32	FALSE	RAD51:HepG2
human	chip	ENCFF777XEM	encode	32	FALSE	H3K4me3:NCI-H929
human	chip	ENCFF648TPI	encode	32	FALSE	H3K27ac:adipose tissue male adult (34 years)
human	chip	ENCFF057OBD	encode	32	FALSE	H3K9me3:transverse colon male adult (37 years)
human	chip	ENCFF129RUF	encode	32	FALSE	H3K36me3:thoracic aorta male adult (37 years)
human	chip	ENCFF343CJE	encode	32	FALSE	H3K36me3:mucosa of stomach male adult (59 years)
human	chip	ENCFF282TMZ	encode	32	FALSE	H3K36me3:spinal cord female embryo (113 days)
human	chip	ENCFF580RBF	encode	32	FALSE	H3K36me3:stomach smooth muscle male adult (59 years)
human	chip	ENCFF884IIL	encode	32	FALSE	CTCF:DOHH2
human	chip	ENCFF302PLG	encode	32	FALSE	NFXL1:K562
human	chip	ENCFF064NJL	encode	32	FALSE	H3K9ac:heart male embryo (105 days)
human	chip	ENCFF816UQX	encode	32	FALSE	SP1:liver male adult (32 years)
human	chip	ENCFF312ZCJ	encode	32	FALSE	H3K9me3:layer of hippocampus male adult (73 years)
human	chip	ENCFF065RHP	encode	32	FALSE	NBN:K562
human	chip	ENCFF055NYH	encode	32	FALSE	H3K79me2:Parathyroid adenoma male adult (65 years)
human	chip	ENCFF352FRL	encode	32	FALSE	KAT8:K562
human	chip	ENCFF154JOJ	encode	32	FALSE	H3K9me3:heart right ventricle male child (3 years)
human	chip	ENCFF627DBB	encode	32	FALSE	H3K27ac:spleen female adult (30 years)
human	chip	ENCFF034GQG	encode	32	FALSE	H3K4me2:MM.1S
human	chip	ENCFF199QXO	encode	32	FALSE	H3K9ac:skeletal muscle tissue female adult (72 years)
human	chip	ENCFF753WRC	encode	32	FALSE	3xFLAG-KDM1A:HepG2 genetically modified using CRISPR
human	chip	ENCFF721URL	encode	32	FALSE	H3K4me3:IMR-90
human	chip	ENCFF669GZJ	encode	32	FALSE	H3K27me3:esophagus male adult (34 years)
human	chip	ENCFF294OXN	encode	32	FALSE	EZH2phosphoT487:SU-DHL-6
human	chip	ENCFF439FLW	encode	32	FALSE	EP300:gastroesophageal sphincter female adult (53 years)
human	chip	ENCFF304IIJ	encode	32	FALSE	CTCF:omental fat pad male adult (37 years)
human	chip	ENCFF979SUI	encode	32	FALSE	H3K4me1:myoepithelial cell of mammary gland female adult (33 years)
human	chip	ENCFF137GVV	encode	32	FALSE	H3K36me3:foreskin keratinocyte male newborn
human	chip	ENCFF131BZQ	encode	32	FALSE	HLTF:K562
human	chip	ENCFF431KKT	encode	32	FALSE	H3K9me3:smooth muscle cell originated from H9
human	chip	ENCFF588JAY	encode	32	FALSE	SUZ12:HEK293T
human	chip	ENCFF912GHA	encode	32	FALSE	SUZ12:GM12878
human	chip	ENCFF597SVQ	encode	32	FALSE	POLR2A:gastroesophageal sphincter male adult (54 years)
human	chip	ENCFF415CUC	encode	32	FALSE	eGFP-ATF1:K562 genetically modified using stable transfection originated from K562
human	chip	ENCFF883YBM	encode	32	FALSE	HES1:K562
human	chip	ENCFF514ZYW	encode	32	FALSE	H3K36me3:HCT116
human	chip	ENCFF601GYH	encode	32	FALSE	H3K4me1:T-helper 17 cell treated with phorbol 13-acetate 12-myristate , ionomycin
human	chip	ENCFF531VJG	encode	32	FALSE	3xFLAG-FOXA3:HepG2 genetically modified using CRISPR
human	chip	ENCFF543DHU	encode	32	FALSE	eGFP-CREB3:K562 genetically modified using stable transfection
human	chip	ENCFF664AMM	encode	32	FALSE	eGFP-ZNF16:HEK293 genetically modified using site-specific recombination originated from HEK293
human	chip	ENCFF187IFT	encode	32	FALSE	H3K9ac:HCT116
human	chip	ENCFF614MKK	encode	32	FALSE	H3K4me1:brain female embryo (120 days)
human	chip	ENCFF017PMA	encode	32	FALSE	H3K4me1:MM.1S
human	chip	ENCFF462WGK	encode	32	FALSE	H3K27ac:adrenal gland male adult (37 years)
human	chip	ENCFF886XRG	encode	32	FALSE	FOXA1:HEK293T
human	chip	ENCFF776TQY	encode	32	FALSE	eGFP-CEBPG:MCF-7 genetically modified using stable transfection
human	chip	ENCFF883NAP	encode	32	FALSE	H3K27ac:esophagus muscularis mucosa female adult (53 years)
human	chip	ENCFF486AVO	encode	32	FALSE	H3K4me3:kidney female embryo (120 days)
human	chip	ENCFF487IOR	encode	32	FALSE	3xFLAG-ETV5:HepG2 genetically modified using CRISPR
human	chip	ENCFF327JSZ	encode	32	FALSE	EZH2phosphoT487:GM23248
human	chip	ENCFF742SOT	encode	32	FALSE	ZNF207:MCF-7
human	chip	ENCFF899YMS	encode	32	FALSE	eGFP-ZNF311:HEK293 genetically modified using site-specific recombination originated from HEK293
human	chip	ENCFF670PUL	encode	32	FALSE	POLR2A:gastroesophageal sphincter female adult (53 years)
human	chip	ENCFF224OLU	encode	32	FALSE	H3K9ac:ES-I3
human	chip	ENCFF462HVU	encode	32	FALSE	H3K4me3:chorionic villus male embryo (16 weeks)
human	chip	ENCFF717QXO	encode	32	FALSE	H3K4me3:naive thymus-derived CD4-positive, alpha-beta T cell
human	chip	ENCFF586QFS	encode	32	FALSE	RXRA:liver male adult (32 years)
human	chip	ENCFF418IUK	encode	32	FALSE	H3K4me1:stomach female embryo (96 days)
human	chip	ENCFF284YVG	encode	32	FALSE	eGFP-PRDM1:HEK293 genetically modified using site-specific recombination originated from HEK293
human	chip	ENCFF042QGF	encode	32	FALSE	ZNF24:K562
human	chip	ENCFF197WCC	encode	32	FALSE	H3K9ac:skeletal muscle satellite cell female adult originated from mesodermal cell
human	chip	ENCFF369UBB	encode	32	FALSE	H3K36me3:mesodermal cell originated from HUES64
human	chip	ENCFF438RHT	encode	32	FALSE	H3K4me3:kidney male adult (50 years)
human	chip	ENCFF360BPK	encode	32	FALSE	H3K27me3:iPS DF 19.11 male newborn
human	chip	ENCFF448WRF	encode	32	FALSE	H3K4me1:neurosphere female embryo (17 weeks) originated from cortex
human	chip	ENCFF414ANN	encode	32	FALSE	TAF9B:K562
human	chip	ENCFF307BSP	encode	32	FALSE	H3K36me3:lung female embryo (96 days)
human	chip	ENCFF494KSM	encode	32	FALSE	H3K36me3:transverse colon male adult (54 years)
human	chip	ENCFF933FCB	encode	32	FALSE	TBL1XR1:HepG2
human	chip	ENCFF389WJM	encode	32	FALSE	ZNF384:HepG2
human	chip	ENCFF417EIW	encode	32	FALSE	H3K36me3:gastrocnemius medialis female adult (53 years)
human	chip	ENCFF653KIU	encode	32	FALSE	CTCF:transverse colon male adult (37 years)
human	chip	ENCFF152NWJ	encode	32	FALSE	ZMYM3:K562
human	chip	ENCFF510GVZ	encode	32	FALSE	eGFP-ZNF175:HEK293 genetically modified using site-specific recombination originated from HEK293
human	chip	ENCFF499VWN	encode	32	FALSE	H3K27me3:CD8-positive, alpha-beta T cell male adult (37 years)
human	chip	ENCFF823NMC	encode	32	FALSE	H3K4me3:neurosphere embryo (15 weeks) originated from ganglionic eminence
human	chip	ENCFF573NUO	encode	32	FALSE	H3K27me3:ascending aorta female adult (51 year)
human	chip	ENCFF752PDZ	encode	32	FALSE	TFAP4:HepG2
human	chip	ENCFF898ZTX	encode	32	FALSE	POLR2A:gastrocnemius medialis female adult (53 years)
human	chip	ENCFF217USF	encode	32	FALSE	H3K9me3:radial glial cell genetically modified using stable transfection originated from H9
human	chip	ENCFF810HHZ	encode	32	FALSE	H3K27ac:peripheral blood mononuclear cell male adult (39 years)
human	chip	ENCFF903ZFE	encode	32	FALSE	H3K9ac:neural progenitor cell originated from H9
human	chip	ENCFF615TSW	encode	32	FALSE	H3K9me3:spleen female adult (53 years)
human	chip	ENCFF974AEG	encode	32	FALSE	H3K36me3:gastrocnemius medialis male adult (54 years)
human	chip	ENCFF581ZXS	encode	32	FALSE	eGFP-ZNF366:HEK293 genetically modified using site-specific recombination originated from HEK293
human	chip	ENCFF019EEM	encode	32	FALSE	TAL1:K562
human	chip	ENCFF961GMN	encode	32	FALSE	H3K4me2:Parathyroid adenoma male adult (62 years)
human	chip	ENCFF795RWB	encode	32	FALSE	POLR2A:transverse colon female adult (53 years)
human	chip	ENCFF720MIG	encode	32	FALSE	MLLT1:K562
human	chip	ENCFF069RMH	encode	32	FALSE	H3K4me3:heart right ventricle male child (3 years)
human	chip	ENCFF454AJP	encode	32	FALSE	YBX1:K562
human	chip	ENCFF421TPV	encode	32	FALSE	H3K27ac:foreskin fibroblast male newborn
human	chip	ENCFF308CRA	encode	32	FALSE	3xFLAG-GATAD1:HepG2 genetically modified using CRISPR
human	chip	ENCFF285IPK	encode	32	FALSE	H3K9me3:caudate nucleus male adult (81 year)
human	chip	ENCFF031HSG	encode	32	FALSE	HES1:MCF-7
human	chip	ENCFF341OYD	encode	32	FALSE	H3K27me3:heart left ventricle male child (3 years)
human	chip	ENCFF347RWX	encode	32	FALSE	CREB3L1:K562
human	chip	ENCFF138TTW	encode	32	FALSE	H3K27me3:subcutaneous abdominal adipose tissue nuclear fraction female adult (25 years)
human	chip	ENCFF324TEB	encode	32	FALSE	H3K27me3:lung female embryo (120 days)
human	chip	ENCFF383GNY	encode	32	FALSE	H3K4me1:liver male adult (31 year)
human	chip	ENCFF669NEV	encode	32	FALSE	H3K9ac:SK-N-MC
human	chip	ENCFF024TKA	encode	32	FALSE	H3K9me3:endocrine pancreas adult (59 years)
human	chip	ENCFF928JXF	encode	32	FALSE	H3K4me1:heart left ventricle male adult (34 years)
human	chip	ENCFF853TTW	encode	32	FALSE	CREB1:HepG2
human	chip	ENCFF779GAL	encode	32	FALSE	HNRNPLL:K562
human	chip	ENCFF217VXB	encode	32	FALSE	H3K4me1:ovary female adult (30 years)
human	chip	ENCFF642OLV	encode	32	FALSE	EZH2:SK-N-MC
human	chip	ENCFF113RTQ	encode	32	FALSE	MTA2:K562
human	chip	ENCFF914CIK	encode	32	FALSE	H3K27me3:mid-neurogenesis radial glial cells genetically modified using stable transfection originated from H9
human	chip	ENCFF798TPW	encode	32	FALSE	H3K27me3:luminal epithelial cell of mammary gland female adult (33 years)
human	chip	ENCFF960LHQ	encode	32	FALSE	H3K36me3:temporal lobe male adult (81 year)
human	chip	ENCFF471NDH	encode	32	FALSE	H3K9ac:SU-DHL-6
human	chip	ENCFF129ETR	encode	32	FALSE	ASH1L:K562
human	chip	ENCFF831LSX	encode	32	FALSE	KDM1A:HepG2
human	chip	ENCFF593GVE	encode	32	FALSE	H3K4me1:foreskin keratinocyte male newborn
human	chip	ENCFF601TLP	encode	32	FALSE	H3K9me3:T-cell male adult (21 year)
human	chip	ENCFF887OHO	encode	32	FALSE	3xFLAG-MIER2:HepG2 genetically modified using CRISPR
human	chip	ENCFF720XZQ	encode	32	FALSE	H3K4ac:mesenchymal stem cell originated from H1-hESC
human	chip	ENCFF229VFD	encode	32	FALSE	PKNOX1:K562
human	chip	ENCFF939SGH	encode	32	FALSE	H3K4me1:spleen female adult (30 years)
human	chip	ENCFF783NGV	encode	32	FALSE	H3K4me1:adipocyte originated from mesenchymal stem cell
human	chip	ENCFF819TJP	encode	32	FALSE	CSDE1:MCF-7
human	chip	ENCFF984WNZ	encode	32	FALSE	EP300:esophagus muscularis mucosa female adult (53 years)
human	chip	ENCFF390RDZ	encode	32	FALSE	3xFLAG-HOMEZ:HepG2 genetically modified using CRISPR
human	chip	ENCFF885FVT	encode	32	FALSE	H3K4me1:cingulate gyrus female adult (75 years)
human	chip	ENCFF094AZY	encode	32	FALSE	H3K9me3:CD4-positive, alpha-beta memory T cell
human	chip	ENCFF676UXN	encode	32	FALSE	ZNF207:GM12878
human	chip	ENCFF134JNY	encode	32	FALSE	eGFP-ZNF24:K562 genetically modified using stable transfection
human	chip	ENCFF835XJJ	encode	32	FALSE	NCOA4:K562
human	chip	ENCFF530LGP	encode	32	FALSE	PHF21A:K562
human	chip	ENCFF242LAQ	encode	32	FALSE	H3K36me3:MM.1S
human	chip	ENCFF187MZK	encode	32	FALSE	PRDM10:K562
human	chip	ENCFF511ZZY	encode	32	FALSE	H3K4me3:placenta embryo (16 weeks)
human	chip	ENCFF192FUE	encode	32	FALSE	H3K9ac:SK-N-SH
human	chip	ENCFF738RCM	encode	32	FALSE	CDC5L:K562
human	chip	ENCFF888CPZ	encode	32	FALSE	H3K4me1:esophagus squamous epithelium female adult (53 years)
human	chip	ENCFF053EPF	encode	32	FALSE	POLR2A:stomach male adult (54 years)
human	chip	ENCFF560BAF	encode	32	FALSE	H3K4me3:foreskin fibroblast male newborn
human	chip	ENCFF278UPX	encode	32	FALSE	POLR2A:prostate gland male adult (54 years)
human	chip	ENCFF151YZO	encode	32	FALSE	H3K4me3:ascending aorta female adult (53 years)
human	chip	ENCFF472YNZ	encode	32	FALSE	H3K27ac:layer of hippocampus female adult (75 years)
human	chip	ENCFF231XXF	encode	32	FALSE	H2BK15ac:neural stem progenitor cell originated from H1-hESC
human	chip	ENCFF228HNI	encode	32	FALSE	FOS:IMR-90
human	chip	ENCFF492DSP	encode	32	FALSE	ETV6:K562
human	chip	ENCFF575IJZ	encode	32	FALSE	H2AFZ:IMR-90
human	chip	ENCFF579UBJ	encode	32	FALSE	H3K4me2:GM23248
human	chip	ENCFF688DBU	encode	32	FALSE	H3K27ac:neural cell
human	chip	ENCFF127MNH	encode	32	FALSE	3xFLAG-MLX:HepG2 genetically modified using CRISPR
human	chip	ENCFF560IHK	encode	32	FALSE	CTCF:SU-DHL-6
human	chip	ENCFF527AQC	encode	32	FALSE	eGFP-ZNF394:HEK293 genetically modified using site-specific recombination originated from HEK293
human	chip	ENCFF118RYN	encode	32	FALSE	H3F3A:SK-N-SH
human	chip	ENCFF573GSH	encode	32	FALSE	CTCF:neural progenitor cell originated from H9
human	chip	ENCFF406DST	encode	32	FALSE	eGFP-ZNF561:HEK293 genetically modified using site-specific recombination originated from HEK293
human	chip	ENCFF764OEC	encode	32	FALSE	eGFP-KLF9:MCF-7 genetically modified using stable transfection
human	chip	ENCFF260TTI	encode	32	FALSE	H3K4me2:mesendoderm originated from H1-hESC
human	chip	ENCFF270SIE	encode	32	FALSE	H3K36me3:layer of hippocampus male adult (81 year)
human	chip	ENCFF069ETX	encode	32	FALSE	eGFP-PTRF:K562 genetically modified using stable transfection
human	chip	ENCFF008ABX	encode	32	FALSE	FOXA1:MCF-7
human	chip	ENCFF791HEH	encode	32	FALSE	H3K36me3:neurosphere female embryo (17 weeks) originated from ganglionic eminence
human	chip	ENCFF080SCQ	encode	32	FALSE	H3K36me3:tibial artery female adult (53 years)
human	chip	ENCFF659KLD	encode	32	FALSE	SNRNP70:HepG2
human	chip	ENCFF362YRX	encode	32	FALSE	H3K4me3:muscle of leg female embryo (110 days)
human	chip	ENCFF182VPC	encode	32	FALSE	H3K27me3:aorta female adult (30 years)
human	chip	ENCFF710OZO	encode	32	FALSE	H3K4me3:stomach male adult (34 years)
human	chip	ENCFF571UTM	encode	32	FALSE	H3K4ac:H1-hESC
human	chip	ENCFF954FLY	encode	32	FALSE	COPS2:K562
human	chip	ENCFF536HIX	encode	32	FALSE	H3K4me1:smooth muscle cell originated from H9
human	chip	ENCFF204RHD	encode	32	FALSE	eGFP-NR4A1:K562 genetically modified using stable transfection
human	chip	ENCFF384DPM	encode	32	FALSE	H3K4me3:neurosphere female embryo (17 weeks) originated from ganglionic eminence
human	chip	ENCFF432XEL	encode	32	FALSE	3xFLAG-PPARG:HepG2 genetically modified using CRISPR
human	chip	ENCFF558MZX	encode	32	FALSE	H3K36me3:placenta female embryo (113 days)
human	chip	ENCFF160ISV	encode	32	FALSE	EZH2:GM23248
human	chip	ENCFF757YCH	encode	32	FALSE	POLR2A:transverse colon male adult (54 years)
human	chip	ENCFF026WLD	encode	32	FALSE	H3K27ac:stomach female adult (53 years)
human	chip	ENCFF958RCA	encode	32	FALSE	H3K9me3:prostate male adult (54 years)
human	chip	ENCFF820FLV	encode	32	FALSE	H3K27me3:mammary epithelial cell female adult (18 years)
human	chip	ENCFF416FPU	encode	32	FALSE	eGFP-ZFP3:HEK293 genetically modified using site-specific recombination originated from HEK293
human	chip	ENCFF478YJL	encode	32	FALSE	NRF1:MCF-7
human	chip	ENCFF847NNM	encode	32	FALSE	H3K36me3:radial glial cell genetically modified using stable transfection originated from H9
human	chip	ENCFF707FBC	encode	32	FALSE	H3K4me3:common myeloid progenitor, CD34-positive female adult (33 years)
human	chip	ENCFF568YMA	encode	32	FALSE	H3K27me3:fibroblast of breast female adult (26 years)
human	chip	ENCFF440JSE	encode	32	FALSE	H3K4me1:ectodermal cell originated from embryonic stem cell
human	chip	ENCFF446UUC	encode	32	FALSE	H3K36me3:adipocyte originated from mesenchymal stem cell
human	chip	ENCFF413WUI	encode	32	FALSE	REST:K562
human	chip	ENCFF701MUZ	encode	32	FALSE	H3K27ac:CD4-positive, alpha-beta T cell treated with phorbol 13-acetate 12-myristate , ionomycin
human	chip	ENCFF786JIS	encode	32	FALSE	RNF2:K562
human	chip	ENCFF385ABB	encode	32	FALSE	eGFP-ZNF132:HEK293 genetically modified using site-specific recombination originated from HEK293
human	chip	ENCFF308NHY	encode	32	FALSE	MCM2:K562
human	chip	ENCFF902BRN	encode	32	FALSE	GABPB1:K562
human	chip	ENCFF486KWO	encode	32	FALSE	H3K27me3:neural progenitor cell originated from H9
human	chip	ENCFF381JBK	encode	32	FALSE	H3K4me3:ovary female adult (30 years)
human	chip	ENCFF218QWU	encode	32	FALSE	MAFF:HeLa-S3
human	chip	ENCFF771CRO	encode	32	FALSE	eGFP-SP3:HEK293 genetically modified using site-specific recombination originated from HEK293
human	chip	ENCFF087QEY	encode	32	FALSE	H3K36me3:colonic mucosa female adult (73 years)
human	chip	ENCFF559CVP	encode	32	FALSE	3xFLAG-CEBPA:HepG2 genetically modified using CRISPR
human	chip	ENCFF292XMX	encode	32	FALSE	H3K36me3:heart right ventricle male adult (34 years)
human	chip	ENCFF950NNK	encode	32	FALSE	POLR2A:uterus female adult (53 years)
human	chip	ENCFF786YHA	encode	32	FALSE	EWSR1:K562
human	chip	ENCFF228NZS	encode	32	FALSE	ZC3H8:K562
human	chip	ENCFF942CMQ	encode	32	FALSE	H3K4me3:brain male embryo (122 days)
human	chip	ENCFF058CLL	encode	32	FALSE	H3K27me3:smooth muscle cell originated from H9
human	chip	ENCFF761ZQJ	encode	32	FALSE	H3K27me3:amnion male embryo (16 weeks)
human	chip	ENCFF030VBS	encode	32	FALSE	H3K36me3:mesendoderm originated from H1-hESC
human	chip	ENCFF529UHP	encode	32	FALSE	NFRKB:HepG2
human	chip	ENCFF159FEG	encode	32	FALSE	TARDBP:HepG2
human	chip	ENCFF308UOK	encode	32	FALSE	ATF4:K562
human	chip	ENCFF928WEU	encode	32	FALSE	HDGF:GM12878
human	chip	ENCFF853FVW	encode	32	FALSE	CTCF:gastroesophageal sphincter female adult (51 year)
human	chip	ENCFF673DEB	encode	32	FALSE	H3K4me3:mucosa of rectum female adult (61 year)
human	chip	ENCFF307HCZ	encode	32	FALSE	H3K4me1:skeletal muscle tissue
human	chip	ENCFF509ZSV	encode	32	FALSE	H3K9ac:subcutaneous abdominal adipose tissue nuclear fraction female adult (59 years)
human	chip	ENCFF985OQZ	encode	32	FALSE	H3K9me3:brain female embryo (17 weeks)
human	chip	ENCFF872WHG	encode	32	FALSE	eGFP-REPIN1:HEK293 genetically modified using site-specific recombination originated from HEK293
human	chip	ENCFF154YUA	encode	32	FALSE	H3K9ac:kidney male adult (50 years)
human	chip	ENCFF913FVO	encode	32	FALSE	H3K27me3:foreskin melanocyte male newborn
human	chip	ENCFF233SKC	encode	32	FALSE	POLR2A:esophagus squamous epithelium female adult (53 years)
human	chip	ENCFF614KES	encode	32	FALSE	EP300:subcutaneous adipose tissue female adult (53 years)
human	chip	ENCFF189NUC	encode	32	FALSE	H3K4me1:gastrocnemius medialis male adult (37 years)
human	chip	ENCFF830TIW	encode	32	FALSE	H3K4me3:duodenal mucosa male adult (76 years)
human	chip	ENCFF057THX	encode	32	FALSE	eGFP-ZNF584:K562 genetically modified using CRISPR
human	chip	ENCFF911PGT	encode	32	FALSE	H3K9me3:esophagus male adult (34 years)
human	chip	ENCFF214MPJ	encode	32	FALSE	H3K4me1:substantia nigra female adult (75 years)
human	chip	ENCFF680UAP	encode	32	FALSE	H3K36me3:muscle of leg female embryo (110 days)
human	chip	ENCFF630HIW	encode	32	FALSE	H3K27ac:heart left ventricle male adult (34 years)
human	chip	ENCFF106GWO	encode	32	FALSE	H3K36me3:sigmoid colon female adult (53 years)
human	chip	ENCFF808CTN	encode	32	FALSE	AGO2:HepG2
human	chip	ENCFF894YHR	encode	32	FALSE	H3K9ac:foreskin melanocyte male newborn
human	chip	ENCFF723TXS	encode	32	FALSE	H3K4me1:SK-N-MC
human	chip	ENCFF310YOJ	encode	32	FALSE	H3K9ac:subcutaneous abdominal adipose tissue nuclear fraction female adult (41 year)
human	chip	ENCFF266MQE	encode	32	FALSE	H4K20me1:PC-9
human	chip	ENCFF681BXS	encode	32	FALSE	POLR2A:lower leg skin male adult (54 years)
human	chip	ENCFF557FCH	encode	32	FALSE	H3K4me3:HUES48
human	chip	ENCFF782QHB	encode	32	FALSE	TRIP13:K562
human	chip	ENCFF314DQL	encode	32	FALSE	POLR2A:tibial nerve female adult (51 year)
human	chip	ENCFF079OZR	encode	32	FALSE	H3K79me2:GM23338 male adult (53 years) originated from GM23248
human	chip	ENCFF981KCA	encode	32	FALSE	ARNT:K562
human	chip	ENCFF636YCB	encode	32	FALSE	ZBTB11:MCF-7
human	chip	ENCFF133PYQ	encode	32	FALSE	PTBP1:HepG2
human	chip	ENCFF351DSM	encode	32	FALSE	3xFLAG-DNMT3B:HepG2 genetically modified using CRISPR
human	chip	ENCFF144TOB	encode	32	FALSE	POLR2A:esophagus squamous epithelium male adult (37 years)
human	chip	ENCFF067MDM	encode	32	FALSE	H3K27ac:peripheral blood mononuclear cell female adult (28 years)
human	chip	ENCFF584FVR	encode	32	FALSE	ZKSCAN1:HepG2
human	chip	ENCFF564KJB	encode	32	FALSE	3xFLAG-ZNF205:HepG2 genetically modified using CRISPR
human	chip	ENCFF119OVG	encode	32	FALSE	H3K4me3:middle frontal area 46 female adult (75 years)
human	chip	ENCFF143CCT	encode	32	FALSE	H3K27me3:large intestine male embryo (108 days)
human	chip	ENCFF939SCH	encode	32	FALSE	SMARCE1:K562
human	chip	ENCFF134TOV	encode	32	FALSE	H3K36me3:tibial nerve female adult (53 years)
human	chip	ENCFF836TFW	encode	32	FALSE	eGFP-ZBTB40:K562 genetically modified using CRISPR
human	chip	ENCFF763AVY	encode	32	FALSE	EP300:ovary female adult (51 year)
human	chip	ENCFF005WUD	encode	32	FALSE	H4K20me1:Karpas-422
human	chip	ENCFF159LQN	encode	32	FALSE	3xFLAG-ERF:HepG2 genetically modified using CRISPR
human	chip	ENCFF463XAL	encode	32	FALSE	eGFP-ZNF518A:HEK293 genetically modified using site-specific recombination originated from HEK293
human	chip	ENCFF278PDS	encode	32	FALSE	3xFLAG-ATF1:K562 genetically modified using CRISPR
human	chip	ENCFF165JCH	encode	32	FALSE	H3K36me3:myoepithelial cell of mammary gland female adult (36 years)
human	chip	ENCFF714OII	encode	32	FALSE	GATAD2A:K562
human	chip	ENCFF825WLX	encode	32	FALSE	KDM5A:H1-hESC
human	chip	ENCFF390DQO	encode	32	FALSE	H3K27me3:spleen female adult (53 years)
human	chip	ENCFF987TME	encode	32	FALSE	H3K4me1:gastrocnemius medialis male adult (54 years)
human	chip	ENCFF774BWO	encode	32	FALSE	H3K4me1:HCT116
human	chip	ENCFF451CYN	encode	32	FALSE	H2BK5ac:H1-hESC
human	chip	ENCFF220PSW	encode	32	FALSE	H3K4me3:naive thymus-derived CD4-positive, alpha-beta T cell
human	chip	ENCFF974GIJ	encode	32	FALSE	H3K27me3:B cell female adult (27 years)
human	chip	ENCFF415HOL	encode	32	FALSE	MYBL2:K562
human	chip	ENCFF669MCA	encode	32	FALSE	H3K36me3:peripheral blood mononuclear cell male adult (32 years)
human	chip	ENCFF545DRY	encode	32	FALSE	H3K9ac:adipocyte originated from mesenchymal stem cell
human	chip	ENCFF435KGO	encode	32	FALSE	H3K4me3:common myeloid progenitor, CD34-positive male adult
human	chip	ENCFF127GCV	encode	32	FALSE	eGFP-ZNF189:HEK293 genetically modified using site-specific recombination originated from HEK293
human	chip	ENCFF755INA	encode	32	FALSE	H4K91ac:IMR-90
human	chip	ENCFF179IKX	encode	32	FALSE	H3K36me3:common myeloid progenitor, CD34-positive female adult (33 years)
human	chip	ENCFF840MKR	encode	32	FALSE	H3K4me2:Loucy
human	chip	ENCFF542LHD	encode	32	FALSE	H3K36me3:stomach female adult (53 years)
human	chip	ENCFF095DEK	encode	32	FALSE	H3K9ac:iPS-20b male adult (55 years)
human	chip	ENCFF433GKF	encode	32	FALSE	H3K9me3:tibial artery female adult (53 years)
human	chip	ENCFF323SGW	encode	32	FALSE	H3K4me3:CD8-positive, alpha-beta T cell male adult (28 years)
human	chip	ENCFF090ECP	encode	32	FALSE	eGFP-DIDO1:K562 genetically modified using stable transfection
human	chip	ENCFF911IYO	encode	32	FALSE	ZNF316:K562
human	chip	ENCFF688WRA	encode	32	FALSE	eGFP-ZNF544:HEK293 genetically modified using site-specific recombination originated from HEK293
human	chip	ENCFF051CKS	encode	32	FALSE	NCOA6:K562
human	chip	ENCFF607RBE	encode	32	FALSE	H3K4me3:stomach smooth muscle male adult (59 years)
human	chip	ENCFF869EBO	encode	32	FALSE	NR2F2:liver female child (4 years)
human	chip	ENCFF798DTB	encode	32	FALSE	H3K9me3:muscle layer of duodenum male adult (73 years)
human	chip	ENCFF405BPK	encode	32	FALSE	H3K4me1:neural stem progenitor cell originated from H9
human	chip	ENCFF811AVZ	encode	32	FALSE	PHB2:HepG2
human	chip	ENCFF529KNT	encode	32	FALSE	H3K27ac:spleen male child (3 years)
human	chip	ENCFF563RCJ	encode	32	FALSE	H3K4me1:common myeloid progenitor, CD34-positive
human	chip	ENCFF043ZLX	encode	32	FALSE	POLR2AphosphoS5:transverse colon female adult (51 year)
human	chip	ENCFF041CMH	encode	32	FALSE	H3K4me3:muscle layer of colon female adult (56 years)
human	chip	ENCFF896XZH	encode	32	FALSE	E2F7:K562
human	chip	ENCFF193XGX	encode	32	FALSE	FOXK2:HepG2
human	chip	ENCFF813MOH	encode	32	FALSE	H4K8ac:mesenchymal stem cell originated from H1-hESC
human	chip	ENCFF927LSQ	encode	32	FALSE	H3K4me3:foreskin keratinocyte male newborn
human	chip	ENCFF464YGC	encode	32	FALSE	CTCF:stomach female adult (51 year)
human	chip	ENCFF856NOM	encode	32	FALSE	3xFLAG-ZNF580:HepG2 genetically modified using CRISPR
human	chip	ENCFF421KUP	encode	32	FALSE	COPS2:MCF-7
human	chip	ENCFF722IZG	encode	32	FALSE	H3K36me3:iPS DF 6.9 male newborn
human	chip	ENCFF319YAI	encode	32	FALSE	ZNF592:GM12878
human	chip	ENCFF849BNL	encode	32	FALSE	POLR2A:lower leg skin male adult (37 years)
human	chip	ENCFF728OAR	encode	32	FALSE	EHMT2:K562
human	chip	ENCFF112QRR	encode	32	FALSE	CTCF:coronary artery female adult (53 years)
human	chip	ENCFF349SHQ	encode	32	FALSE	H3K9ac:myoepithelial cell of mammary gland female adult (33 years)
human	chip	ENCFF043ACF	encode	32	FALSE	H3K9me2:bipolar neuron originated from GM23338 treated with 0.5 ug/mL doxycycline hyclate for 4 days
[truncated: 4,957 more rows]
